# Supplementary material for: Genetic distance and ancestry proportion modify the association between maternal genetic risk score of type 2 diabetes and fetal growth
Source: Hum Genomics. 2024 Jul 19;18:81. doi: 10.1186/s40246-024-00645-1 (PMC11264503; doi:10.1186/s40246-024-00645-1)
Supplement: Supplementary file 1 — Supplementary Material 1 [file 40246_2024_645_MOESM1_ESM.xlsx]

## Sheet: Contents
	List of Supplementary Tables
Table S1	Association between maternal genetic risk score (GRS) of type 2 diabetes and weekly fetal weight based on genetic distance (GD)
Table S2	Comparison of maternal and fetal background characteristics based on genetic distance
Table S3	Comparison of maternal and fetal background characteristics based on genetic ancestry proportion
Table S4	Association between maternal genetic risk score (GRS) of type 2 diabetes and weekly fetal weight based on genetic distance (GD)
Table S5	Association between maternal genetic risk score (GRS) of type 2 diabetes and weekly fetal weight based on genetic ancestry proportion (GAP)

## Sheet: Table S1
Table S1: Association between maternal genetic risk score (GRS) of type 2 diabetes and weekly fetal weight based on genetic distance (GD).
SNP ID	Chromosome	BP (GRCh37)	Alleles		Odds Ratio	Beta	Availablity in our cohort	Previously identified associated diseases/traits (GWAS Catalog: April 30, 2024)	PubMed ID
			Risk Allele	Other Allele
rs10916784	1	20729451	G	C	1.03	0.0295588	þ	Type 2 diabetes; Type 2 diabetes (adjusted for BMI); Type ii diabetes	32541925; 35393509; 35551307
rs10919928	1	200416099	A	G	1.03	0.0295588	þ	Type 2 diabetes	35551307
rs1127215	1	117532790	C	T	1.04	0.0392207	þ	Essential tremor; Medication use (drugs used in diabetes); Medication use for T2D (number of purchases); Type 2 diabetes; Type 2 diabetes or schizophrenia (pleiotropy)	30297969; 32541925; 34594039; 34982113; 35551307; 36329495; 36653479
rs11576729	1	64114429	G	T	1.05	0.0487902	þ	Type 2 diabetes	35551307
rs12039805	1	205107793	A	G	1.03	0.0295588	þ	Type 2 diabetes	35551307
rs12073283	1	51219188	C	G	1.08	0.076961	þ	Type 2 diabetes	35551307
rs2820446	1	219748818	C	G	1.05	0.0487902	þ	Albumin levels; Body fat percentage and type 2 diabetes (pairwise); Body mass index or osteoarthritis (pleiotropy); Femoral hernia; Height; Inguinal hernia; Type 2 diabetes; Umbilical hernia; Ventral hernia	24509480; 30297969; 32541925; 33619380; 34321204; 34382107; 35551307; 36224396; 36889626
rs340874	1	214159256	C	T	1.05	0.0487902	þ	Fasting blood glucose; Fasting blood glucose (BMI interaction); Fasting glucose; Glycemic traits (pleiotropy); Homeostasis model assessment of beta-cell function; Medication use (drugs used in diabetes); Psoriasis or type 2 diabetes (trans-disease meta-analysis)(opposite effect); Type 2 diabetes	20081858; 22581228; 28869590; 29358691; 30054458; 30297969; 30595370; 31021400; 32541925; 33385400; 33402679; 34594039; 35551307
rs34444543	1	46358862	G	A	1.04	0.0392207	þ	Type 2 diabetes	35551307
rs348330	1	229672955	G	A	1.05	0.0487902	þ	Blood glucose levels; Fasting glucose; Fasting plasma glucose; Glucose levels; Hemoglobin A1c levels; Medication use (drugs used in diabetes); Random glucose levels; Type 2 diabetes	30054458; 30297969; 30595370; 30718926; 32541925; 33462484; 34059833; 34594039; 35551307; 36333282; 37679419
rs3768301	1	39870793	T	C	1.07	0.0676586	þ	Type 2 diabetes	35551307
rs539515	1	177889025	C	A	1.06	0.0582689	þ	Adult body size; Body fat percentage; Body mass index; Childhood obesity; Hand grip strength; Metabolic biomarkers (multivariate analysis); Predicted visceral adipose tissue; Type 2 diabetes	29691431; 30297969; 30595370; 31501611; 31504550; 31669095; 32376654; 32541925; 33980691; 34594039; 35551307; 37280435
rs6689629	1	204539291	A	G	1.04	0.0392207	þ	Type 2 diabetes	35551307
rs79687284	1	214150821	C	G	1.17	0.157004	ý	Alanine levels; Alanine levels (UKB data field 23460); Fasting plasma glucose; Glucose levels; Glutamine levels; Glutamine levels (UKB data field 23461); Glycine levels; Glycine levels (UKB data field 23462); Medication use (drugs used in diabetes); Medication use for T2D (number of purchases); Random glucose levels; Serum albumin levels; Total cholesterol levels; Type 2 diabetes	28270201; 30297969; 31015401; 33414548; 34594039; 34887591; 35213538; 35551307; 36653479; 36764567; 37679419
rs835576	1	120455586	C	T	1.07	0.0676586	þ	Type 2 diabetes	35551307
rs9429893	1	206600992	A	G	1.03	0.0295588	þ	Dupuytren's disease; Type 2 diabetes	35551307; 38172110
rs10184004	2	165508389	C	T	1.07	0.0676586	þ	Blood glucose levels; Body mass index; Cholesterol esters in medium VLDL; Cholesterol esters in very large VLDL; Cholesteryl ester levels in chylomicrons and extremely large VLDL; Cholesteryl esters in HDL (UKB data field 23418); Concentration of chylomicrons and extremely large VLDL particles; Concentration of very large HDL particles; Concentration of very large VLDL particles; Diabetes (standa…	29381148; 29507422; 30275531; 30578418; 30595370; 30837465; 31015401; 31928498; 32154731; 32541925; 34321204; 34594039; 34887591; 35213538; 35551307; 35762941; 36220816; 36764567; 37106081; 38448586
rs10188334	2	653874	C	T	1.06	0.0582689	þ	Body composition (MOSTest); Male puberty timing (age at voice breaking MTAG); Male puberty timing (late vs. average onset voice breaking); Type 2 diabetes	32210231; 32541925; 35551307; 36402844
rs1020731	2	161144055	A	G	1.03	0.0295588	þ	Type 2 diabetes; Waist-hip ratio	30239722; 35551307
rs10864859	2	121440218	T	G	1.06	0.0582689	þ	Diastolic blood pressure; Type 2 diabetes	30224653; 35551307
rs11688682	2	121347612	G	C	1.06	0.0582689	þ	Alanine aminotransferase levels; Cardiovascular disease; Cholesterol to total lipids in medium VLDL percentage (UKB data field 23595); Cholesterol to total lipids ratio in large VLDL; Cholesterol to total lipids ratio in medium VLDL; Cholesterol to total lipids ratio in small VLDL; Cholesterol to total lipids ratio in very large VLDL; Cholesteryl esters to total lipids in large VLDL percentage (U…	30297969; 30578418; 30595370; 32042192; 32154731; 32203549; 32888494; 33462484; 34594039; 34887591; 35213538; 35551307; 36653479; 36653534; 36764567; 38200128
rs117809958	2	234191103	A	T	1.24	0.215111	ý	Medication use (drugs used in diabetes); Type 2 diabetes	32499647; 34594039; 35551307
rs1260326	2	27730940	C	T	1.06	0.0582689	þ	1-(1-enyl-palmitoyl)-2-palmitoleoyl-GPC (P-16:0/16:1) levels; 1-carboxyethylisoleucine levels; 1-carboxyethylleucine levels; 1-carboxyethylphenylalanine levels; 1-carboxyethylvaline levels; 1-docosahexaenoyl-GPE (22:6) levels; 1-linolenoyl-GPC (18:3) levels; 1-myristoyl-2-arachidonoyl-GPC (14:0/20:4) levels; 1-myristoyl-2-docosahexaenoyl-GPC (14:0/22:6) levels; 1-myristoyl-2-linoleoyl-GPC (14:0/1…	18454146; 19060906; 19060910; 19936222; 20081857; 20139978; 20383146; 20657596; 20686565; 21300955; 21943158; 22001757; 22139419; 22286219; 22558069; 22916037; 23022100; 23118302; 23263486; 23505323; 23823483; 23903356; 24097068; 24386095; 24777453; 24816252; 25288136; 25625282; 25646370; 25811787; 25898920; 25961943; 26174136; 26192919; 26433129; 26690388; 26831199; 26974007; 27005778; 27073872;…
rs12614955	2	163649480	T	C	1.03	0.0295588	þ	Type 2 diabetes	35551307
rs12712928	2	45192080	C	G	1.01	0.00995033	þ	Blood sugar levels; C-reactive protein levels; Fasting plasma glucose; Glucose levels; Glycated hemoglobin levels; Hemoglobin A1c levels; Random glucose levels; Type 2 diabetes	29403010; 31900758; 32499647; 34059833; 34594039; 35551307; 36333282; 37679419
rs13414140	2	43671176	C	T	1.09	0.0861777	þ	Type 2 diabetes	32541925; 35551307
rs16849467	2	213818731	T	C	1.04	0.0392207	þ	Type 2 diabetes	35551307
rs17049712	2	58961136	T	C	1.03	0.0295588	þ	Educational attainment; High density lipoprotein cholesterol levels; Type 2 diabetes	34887591; 35361970; 35551307
rs243018	2	60586707	G	C	1.06	0.0582689	þ	Fasting glucose; Fasting plasma glucose; Type 2 diabetes	30595370; 32499647; 32514122; 32541925; 34594039; 35551307; 36333282; 38116116
rs2540949	2	65284231	A	T	1.03	0.0295588	þ	Atrial fibrillation; High density lipoprotein cholesterol levels; Triglyceride levels; Type 2 diabetes	28416818; 29892015; 30061737; 32541925; 34887591; 35551307; 36653681
rs2943648	2	227100490	G	A	1.09	0.0861777	þ	Cholesterol in large HDL (UKB data field 23561); Cholesteryl esters in large HDL (UKB data field 23562); Concentration of large HDL particles (UKB data field 23558); Free cholesterol in large HDL (UKB data field 23563); Free cholesterol to total lipids in very large HDL percentage (UKB data field 23632); Gluteofemoral adipose tissue volumes (adjusted for BMI and height); HDL cholesterol levels (U…	35551307; 35773277; 36764567
rs55928417	2	25533568	G	T	1.03	0.0295588	þ	Type 2 diabetes	35551307
rs62107261	2	422144	T	C	1.11	0.10436	ý	Body fat distribution (arm fat ratio); Body fat distribution (leg fat ratio); Childhood body mass index; Drinks per week; Hand grip strength; Hip circumference; Lung function (FEV1/FVC); Meat-related diet; Medication use for hypertension (number of purchases); Metabolic syndrome; Obese vs. thin; Smoking initiation; Smoking status; Type 2 diabetes; Weight	28552196; 29691431; 30297969; 30595370; 30664634; 30677029; 31589552; 32066663; 33045005; 35551307; 36477530; 36653479
rs6752053	2	65666674	T	C	1.05	0.0487902	þ	Alanine levels; Type 2 diabetes	35213538; 35551307
rs7594480	2	158390468	T	C	1.08	0.076961	ý	Type 2 diabetes	35551307
rs10935897	3	152399693	A	G	1.03	0.0295588	þ	Type 2 diabetes	35551307
rs11708067	3	123065778	A	G	1.1	0.0953102	þ	Alanine levels (UKB data field 23460); Birth length (MTAG); Birth weight; Birth weight (MTAG); BMI at birth; Body fat percentage and fasting glucose (pairwise); Body fat percentage and type 2 diabetes (pairwise); Body mass index; Body mass index and fasting glucose (pairwise); Body mass index and type 2 diabetes (pairwise); C-reactive protein; C-reactive protein levels; C-reactive protein levels …	20081858; 22581228; 22693455; 22885922; 25631608; 28869590; 28898252; 29083408; 29358691; 30054458; 30297969; 31021400; 31043758; 31097437; 31681408; 31900758; 32541925; 33402679; 33619380; 34059833; 34594039; 34737425; 34887591; 34951656; 35315439; 35459240; 35551307; 36224396; 36376304; 36581621; 36764567; 37679419; 37798380
rs12629058	3	58338809	T	C	1.04	0.0392207	þ	Type 2 diabetes	35551307
rs13094957	3	23457080	T	C	1.07	0.0676586	þ	Glycated hemoglobin levels; Medication use (drugs used in diabetes); Type 2 diabetes	32541925; 33462484; 34594039; 35551307
rs1426385	3	151998053	A	G	1.04	0.0392207	þ	Type 2 diabetes	35551307
rs1459513	3	114960798	C	A	1.05	0.0487902	þ	Type 2 diabetes	35551307
rs17036160	3	12329783	C	T	1.12	0.113329	þ	Arterial stiffness index; Chronic elevation of alanine aminotransferase (cALT) levels; Fasting insulin adjusted for BMI; Free androgen index; Glycated haemoglobin HbA1c levels adjusted for BMI; Medication use (drugs used in diabetes); Type 2 diabetes	30595370; 31015401; 31235810; 32541925; 34594039; 34951656; 35551307; 35654975; 36653534
rs2292662	3	63897215	C	T	1.06	0.0582689	þ	Type 2 diabetes	30054458; 32541925; 35551307
rs2624847	3	50174197	G	T	1.03	0.0295588	þ	Age at menopause; Heel bone mineral density; Schizophrenia; Total cholesterol levels; Type 2 diabetes	28869591; 30048462; 30595370; 34594039; 35396580; 35551307
rs3887925	3	186665645	T	C	1.05	0.0487902	þ	Diabetes (standard GWA); Medication use (drugs used in diabetes); Type 2 diabetes	30054458; 30297969; 30595370; 30718926; 32514122; 32541925; 34594039; 35551307; 37106081
rs4684855	3	12490951	T	C	1.04	0.0392207	þ	Type 2 diabetes	35551307
rs4686471	3	187740899	C	T	1.06	0.0582689	þ	Type 2 diabetes	30297969; 30595370; 35551307
rs66815886	3	64703394	G	T	1.04	0.0392207	þ	Type 2 diabetes; Waist-hip ratio; Waist-to-hip ratio adjusted for BMI; Waist-to-hip ratio adjusted for body mass index	28430825; 30595370; 32541925; 35538205; 35551307
rs74289356	3	195825077	T	C	1.05	0.0487902	þ	Type 2 diabetes	35551307
rs75417759	3	152530027	C	T	1.07	0.0676586	þ	Type 2 diabetes	35551307
rs76263492	3	54828827	T	G	1.1	0.0953102	ý	Type 2 diabetes	30297969; 32541925; 35551307
rs7633675	3	185510613	G	T	1.12	0.113329	þ	Gestational diabetes mellitus; Type 2 diabetes	30595370; 35220425; 35551307
rs76435632	3	23632174	G	C	1.1	0.0953102	þ	Type 2 diabetes	35551307
rs8192675	3	170724883	T	C	1.06	0.0582689	þ	Adult body size; Body mass index; Body mass index (MTAG); Fasting plasma glucose; Glycated hemoglobin levels; Response to metformin in type 2 diabetes (HbA1c reduction); Type 2 diabetes	27500523; 28270201; 28566273; 28898252; 32376654; 32541925; 35551307; 36376304; 36581621
rs9799068	3	186676455	A	C	1.04	0.0392207	þ	Type 2 diabetes	35551307
rs9873519	3	124921457	T	C	1.04	0.0392207	þ	Medication use (drugs used in diabetes); Type 2 diabetes	32541925; 34594039; 35551307
rs10471048	4	83587562	G	C	1.03	0.0295588	þ	Type 2 diabetes	32541925; 35551307
rs117624659	4	85339618	T	C	1.24	0.215111	ý	Medication use (drugs used in diabetes); Type 2 diabetes	32499647; 34594039; 35551307
rs13130484	4	45175691	T	C	1.04	0.0392207	þ	Body fat percentage; Body mass index; Body mass index (joint analysis main effects and physical activity interaction); Childhood body fatness; Childhood body mass index; Hand grip strength; Obesity; Type 2 diabetes; Waist-hip ratio; Waist circumference	23563607; 23669352; 26604143; 28448500; 29691431; 30239722; 30593698; 31217584; 33491310; 35051171; 35538205; 35551307; 36329257; 38116116
rs1425482	4	157725916	T	C	1.03	0.0295588	þ	Type 2 diabetes	35551307
rs17035289	4	106048291	C	T	1.04	0.0392207	þ	Colorectal cancer; Type 2 diabetes	31089142; 32541925; 35551307
rs1996546	4	185714289	G	T	1.06	0.0582689	ý	Type 2 diabetes	35551307
rs223423	4	103725894	G	A	1.02	0.0198026	þ	Type 2 diabetes	35551307
rs2659518	4	102135363	A	G	1.04	0.0392207	þ	Type 2 diabetes	35551307
rs6813195	4	153520475	C	T	1.06	0.0582689	þ	Type 2 diabetes	24509480; 28869590; 32541925; 34594039; 35551307
rs6821438	4	95091911	A	G	1.02	0.0198026	þ	Type 2 diabetes	30297969; 32541925; 35551307
rs6831006	4	1784605	G	C	1.06	0.0582689	þ	Type 2 diabetes	32499647; 35551307
rs6855926	4	18047401	A	G	1.04	0.0392207	þ	Type 2 diabetes	35551307
rs730831	4	1240299	T	G	1.09	0.0861777	þ	Medication use (drugs used in diabetes); Type 2 diabetes	32514122; 32541925; 34594039; 35551307
rs73221123	4	726202	T	C	1.09	0.0861777	þ	Type 2 diabetes	35551307
rs7674402	4	71835822	A	G	1.06	0.0582689	þ	Type 2 diabetes	32541925; 34594039; 35551307
rs9998835	4	6293237	G	C	1.08	0.076961	þ	Type 2 diabetes	35551307
rs10052346	5	78472599	G	T	1.04	0.0392207	þ	Triglyceride levels; Triglyceride to HDL cholesterol ratio; Type 2 diabetes	34887591; 35551307; 38200128
rs115505614	5	102422968	T	C	1.19	0.173953	ý	interferon-related traits; Male-pattern baldness; Type 2 diabetes	30297969; 30573740; 30595370; 33104735; 35551307
rs147581833	5	14755919	C	T	1.4	0.336472	ý	Type 2 diabetes	35551307
rs17261179	5	51791225	T	C	1.03	0.0295588	þ	Type 2 diabetes	30297969; 35551307
rs186327337	5	103364257	G	A	1.38	0.322083	ý	Type 2 diabetes	35551307
rs2307111	5	75003678	T	C	1.04	0.0392207	þ	Adult body size; Average diameter for HDL particles; Body mass index; Body mass index (MTAG); Body size at age 10; Body surface area; Childhood body mass index; Cholesterol levels in large HDL; Cholesteryl ester levels in HDL; Cholesteryl ester levels in large HDL; Concentration of large HDL particles; Diastolic blood pressure; Free cholesterol levels in HDL; Free cholesterol levels in large HDL;…	23563607; 29273807; 29632382; 30054458; 30275531; 30297969; 30578418; 30595370; 30804565; 31217584; 31501611; 31589552; 32060260; 32203549; 32376654; 34594039; 34887591; 35213538; 35551307; 35762941; 35945198; 36376304; 36502284; 37277458; 37280435
rs244708	5	176589585	G	A	1.03	0.0295588	þ	Type 2 diabetes	35551307
rs256904	5	55810305	T	A	1.08	0.076961	þ	Medication use (drugs used in diabetes); Platelet count; Red cell distribution width; Systolic blood pressure; Type 2 diabetes	30578418; 32499647; 32541925; 32888493; 34594039; 35551307
rs30614	5	14780521	A	G	1.04	0.0392207	þ	Type 2 diabetes	35551307
rs329122	5	133864599	A	G	1.04	0.0392207	þ	Body mass index; Body mass index (MTAG); JT interval; Sex hormone-binding globulin levels; Sex hormone-binding globulin levels adjusted for BMI; Smoking initiation; Total testosterone levels; Type 2 diabetes	28869590; 28892062; 30297969; 32042192; 32499647; 32541925; 35551307; 36050321; 36376304; 36477530; 36581621
rs3936510	5	55860866	T	G	1.08	0.076961	þ	A body shape index; Abdominal adipose tissue volumes (adjusted for BMI and height); Abdominal adipose tissue volumes to gluteofemoral adipose tissue volumes ratio; Body composition (MOSTest); Cholesterol in large HDL (UKB data field 23561); Cholesterol in very large HDL (UKB data field 23554); Cholesterol to total lipids in large HDL percentage (UKB data field 23635); Cholesterol to total lipids …	25673412; 26426971; 28443625; 28448500; 29212778; 30239722; 31669095; 34021172; 34594039; 35213538; 35551307; 35773277; 36402844; 36474045; 36764567; 38448586
rs42251	5	55840633	A	G	1.03	0.0295588	þ	Type 2 diabetes	35551307
rs4267865	5	122704342	G	T	1.08	0.076961	þ	Type 2 diabetes	35551307
rs57634870	5	67716793	G	T	1.04	0.0392207	þ	Type 2 diabetes	35551307
rs6876198	5	53303595	C	T	1.04	0.0392207	þ	Body mass index (MTAG); Fasting insulin adjusted for BMI; Glycated haemoglobin HbA1c levels adjusted for BMI; Type 2 diabetes	34951656; 35551307; 36376304
rs6884702	5	44682589	G	A	1.03	0.0295588	þ	Type 2 diabetes	30297969; 35551307
rs702634	5	53271420	A	G	1.04	0.0392207	þ	Body composition (MOSTest); Circulating leptin levels or type 2 diabetes; High light scatter reticulocyte count; High light scatter reticulocyte percentage of red cells; Reticulocyte count; Reticulocyte fraction of red cells; Type 2 diabetes; Urinary albumin excretion	24509480; 27863252; 28869590; 30220432; 30297969; 30718926; 32341051; 32888494; 35551307; 36402844
rs7732130	5	76435004	G	A	1.06	0.0582689	þ	Glycated hemoglobin levels; Type 2 diabetes; Waist-to-hip ratio adjusted for BMI	32541925; 34021172; 34059833; 35551307
rs78408340	5	102338739	G	C	1.51	0.41211	ý	Appendicular lean mass; Diabetes mellitus (UKB data field 2443); Height; Illnesses of father: Diabetes (UKB data field 20107_9); Male-pattern baldness; Peptidyl-glycine alpha-amidating monooxygenase levels (PAM.5620.13.3); Sex hormone-binding globulin levels; Sex hormone-binding globulin levels adjusted for BMI; Treatment or medication use - metformin (UKB data field 20003_1140884600); Type 2 dia…	29875488; 30054458; 30297969; 30573740; 32042192; 33097823; 34226706; 34594039; 34737426; 35551307
rs11759026	6	126792095	G	A	1.07	0.0676586	þ	aparc-DKTatlas lh volume caudalanteriorcingulate; aparc-pial lh area lateralorbitofrontal; Brain region volumes; Cortical surface area; Cortical surface area (global PC1); Cortical volume; Educational attainment (years of education); Inferior parietal area (unadjusted for global measures); Intracranial volume; Lung function (FVC); Medication use (drugs used in diabetes); Neurociticism; Neuroticis…	29255261; 29500382; 30038396; 30061609; 30297969; 30595370; 30818988; 31015401; 31676860; 32193296; 32198502; 32541925; 32963231; 33875891; 35551307; 36893272; 37365406
rs1665901	6	107433400	A	T	1.04	0.0392207	þ	Mean corpuscular volume; Type 2 diabetes	32888493; 35551307
rs2281342	6	38992668	T	C	1.03	0.0295588	þ	Type 2 diabetes	35551307
rs2800733	6	127416930	A	G	1.05	0.0487902	þ	Type 2 diabetes	30297969; 30718926; 35551307
rs34298980	6	40409243	T	C	1.03	0.0295588	þ	Adult body size; Body mass index; C-reactive protein; Medication use for T2D (number of purchases); Type 2 diabetes	30297969; 32376654; 32541925; 34594039; 35551307; 36653479
rs3734618	6	39284184	G	A	1.04	0.0392207	þ	Glutamine levels; Type 2 diabetes	35551307; 38448586
rs3798519	6	50788778	C	A	1.06	0.0582689	þ	Blood urea nitrogen levels; Body mass index; Body size at age 10; Medication use (agents acting on the renin-angiotensin system); Medication use (drugs used in diabetes); Type 2 diabetes; Urolithiasis; Weight	29403010; 30297969; 30975718; 32376654; 32541925; 34594039; 35551307
rs3806155	6	32373378	T	A	1.19	0.173953	ý	Type 2 diabetes	35551307
rs4709746	6	164133001	C	T	1.05	0.0487902	þ	Diastolic blood pressure; Heel bone mineral density; Height; High light scatter reticulocyte count; High light scatter reticulocyte percentage of red cells; Hip circumference adjusted for BMI; Reticulocyte count; Reticulocyte fraction of red cells; Sex hormone-binding globulin levels; Sex hormone-binding globulin levels adjusted for BMI; Sex hormone-binding globulin levels in postmenopausal women…	27841878; 30048462; 30297969; 30595370; 30718926; 32042192; 32203549; 32541925; 32888494; 33462484; 34021172; 35192695; 35551307; 36269708; 36653534; 38200128
rs4711389	6	34214670	A	G	1.08	0.076961	þ	Type 2 diabetes	32499647; 35551307
rs539298	6	160770360	A	G	1.04	0.0392207	þ	Type 2 diabetes	35551307
rs62405954	6	33524820	T	C	1.1	0.0953102	þ	Platelet count; Type 2 diabetes	31217584; 35551307
rs6458354	6	43814190	C	T	1.04	0.0392207	þ	Type 2 diabetes	30297969; 35551307
rs6570526	6	143058692	G	C	1.03	0.0295588	þ	Type 2 diabetes	35551307
rs6905288	6	43758873	A	G	1.04	0.0392207	þ	Body mass index; Cardiovascular disease; Cholesterol to total lipids ratio in IDL; Cholesterol to total lipids ratio in medium VLDL; Cholesterol to total lipids ratio in small VLDL; Cholesterol to total lipids ratio in very small VLDL; Cholesteryl esters to total lipids ratio in large VLDL; Cholesteryl esters to total lipids ratio in medium VLDL; Cholesteryl esters to total lipids ratio in very s…	20935629; 22319020; 26785701; 28334899; 29212778; 30239722; 30595370; 31217584; 31669095; 31719535; 32888494; 34021172; 34887591; 35213538; 35551307; 35762941; 35884923; 36329257; 36333282; 36376304; 36474045; 36764567; 38448586
rs6932473	6	153438573	T	A	1.04	0.0392207	þ	Fasting glucose; Type 2 diabetes	35551307; 38116116
rs6937795	6	137291281	A	C	1.04	0.0392207	þ	Type 2 diabetes	24509480; 35551307
rs72951506	6	118011723	C	T	1.04	0.0392207	þ	Medication use (drugs used in diabetes); Type 2 diabetes	32514122; 32541925; 34594039; 35551307
rs742762	6	39046644	A	C	1.04	0.0392207	þ	Oral glucose tolerance test-1h; Type 2 diabetes	32499647; 35551307; 38372780
rs7452864	6	32439077	C	T	1.04	0.0392207	þ	Seropositivity for human gammaherpesvirus 4 (Epstein-Barr virus) peptide (twist_46937); Type 2 diabetes	35551307; 37164013
rs7739842	6	131954797	G	T	1.04	0.0392207	þ	Type 2 diabetes	32499647; 32541925; 35551307
rs77630070	6	7196323	G	T	1.05	0.0487902	þ	Mouth ulcers; Type 2 diabetes	30837455; 35551307
rs879882	6	31139452	C	T	1.04	0.0392207	þ	Height; Multiple myeloma; Type 2 diabetes	20881960; 31935283; 35551307
rs9348441	6	20680678	A	T	1.17	0.157004	þ	Fasting glucose; Gestational diabetes mellitus; Type 2 diabetes	34059833; 34594039; 35220425; 35551307
rs9376353	6	138855975	A	T	1.03	0.0295588	þ	Type 2 diabetes	35551307
rs9379084	6	7231843	G	A	1.09	0.0861777	þ	Appendicular lean mass; Bioavailable testosterone levels; Birth weight; Body surface area; Breast cancer; Cancer (pleiotropy); Colorectal cancer; Diabetes (standard GWA); Fasting plasma glucose; Free androgen index; Gamma glutamyl transpeptidase; Heel bone mineral density; Height; Hemoglobin A1c levels; Hip circumference adjusted for BMI; Medication use (drugs used in diabetes); Medication use fo…	28552196; 28869591; 29059683; 29632382; 30048462; 30297969; 30595370; 30598549; 31015401; 31043758; 31562340; 32042192; 32499647; 32541925; 33097823; 34021172; 34594039; 35192695; 35551307; 36333282; 36502284; 36539618; 36653479; 36653534; 36929942; 37106081; 37679419
rs10226758	7	28214614	C	A	1.04	0.0392207	þ	Type 2 diabetes	35551307
rs11983228	7	140631823	C	G	1.05	0.0487902	þ	Type 2 diabetes	35551307
rs12154701	7	13887008	A	C	1.03	0.0295588	þ	Type 2 diabetes	35551307
rs12669223	7	127250831	A	G	1.21	0.19062	ý	Type 2 diabetes	35551307
rs13236710	7	50809085	G	A	1.05	0.0487902	þ	Height; Type 2 diabetes	34594039; 35551307
rs1562396	7	130457914	G	A	1.04	0.0392207	þ	Type 2 diabetes	30297969; 35551307
rs17168486	7	14898282	T	C	1.06	0.0582689	þ	Blood sugar levels; Fasting blood glucose; Fasting glucose; Medication use (drugs used in diabetes); Random glucose levels; Type 2 diabetes	22885922; 24509480; 28869590; 29403010; 30054458; 30297969; 30718926; 32499647; 32541925; 33842983; 34594039; 35551307; 36329257; 37679419
rs2215383	7	15062983	C	T	1.07	0.0676586	þ	Glucose levels; Type 2 diabetes	35551307; 38448586
rs2366214	7	156992461	A	G	1.05	0.0487902	þ	Type 2 diabetes	35551307
rs2533457	7	69055951	G	A	1.04	0.0392207	þ	Type 2 diabetes	35551307
rs552707	7	28205303	T	C	1.03	0.0295588	þ	Height; Type 2 diabetes; Waist circumference adjusted for BMI (joint analysis main effects and physical activity interaction); Waist circumference adjusted for BMI in active individuals; Waist circumference adjusted for body mass index	25282103; 28448500; 34021172; 35551307
rs62492368	7	150537635	A	G	1.03	0.0295588	þ	(N(1) + N(8))-acetylspermidine levels; Carboxyethyl-gaba levels; HDL cholesterol; HDL cholesterol levels; High density lipoprotein cholesterol levels; Lymphocyte count; Lymphocyte percentage of white cells; Metabolite levels ((N(1) + N(8))-acetylspermidine); N-acetyl-isoputreanine levels; Triglyceride to HDL cholesterol ratio; Type 2 diabetes; Urine 1-methylhistamine levels in chronic kidney dise…	30297969; 32203549; 32541925; 32888494; 34594039; 34887591; 35050183; 35551307; 36357675; 36635386; 37253714; 37277652; 38200128
rs6978118	7	89800241	A	T	1.03	0.0295588	þ	Type 2 diabetes	35551307
rs7781557	7	102481891	C	T	1.05	0.0487902	þ	Colorectal adenoma (advanced); Type 2 diabetes	29228715; 35551307
rs849133	7	28192280	C	T	1.05	0.0487902	þ	Body mass index; Glucose levels; Hair color; Sex hormone-binding globulin levels; Type 2 diabetes	30595370; 33893285; 34594039; 35551307; 36653534; 37280435
rs878521	7	44255643	A	G	1.04	0.0392207	þ	Fasting blood glucose; Fasting glucose; Glucose levels; Sex hormone-binding globulin levels; Triglyceride levels (MTAG); Two-hour glucose; Type 2 diabetes	27005778; 30297969; 31217584; 34059833; 35551307; 36376304; 36653534
rs882019	7	44178829	G	A	1.03	0.0295588	þ	Type 2 diabetes	35551307
rs887609	7	156794983	A	G	1.03	0.0295588	þ	Type 2 diabetes	35551307
rs917195	7	30728452	C	T	1.05	0.0487902	þ	Type 2 diabetes	28566273; 30297969; 32541925; 35551307
rs10092900	8	36854711	G	T	1.04	0.0392207	þ	Breast cancer; Type 2 diabetes	34594039; 35551307
rs12550613	8	41510260	C	G	1.04	0.0392207	þ	Type 2 diabetes	32541925; 35551307
rs12680217	8	37397803	T	C	1.05	0.0487902	þ	Lymphocyte count; Type 2 diabetes; White blood cell count	32541925; 34594039; 35551307
rs12680692	8	12618225	A	T	1.03	0.0295588	þ	Type 2 diabetes; Waist-to-hip ratio adjusted for BMI	31669095; 35551307
rs13257021	8	95965695	A	G	1.04	0.0392207	þ	Male-pattern baldness; Monocyte side fluorescence; Type 2 diabetes	30573740; 35551307; 37596262
rs13266634	8	118184783	C	T	1.12	0.113329	þ	Blood sugar levels; Diabetes (standard GWA); Diabetes (weighted GWA); Fasting blood glucose adjusted for BMI; Fasting glucose; Fasting glucose adjusted for BMI; Fasting plasma glucose; Gestational diabetes mellitus; Glucose levels; Glucose levels (UKB data field 23470); Glycated hemoglobin HbA1c levels; Glycated hemoglobin levels; Hemoglobin A1c levels; Medication use (drugs used in diabetes); Tr…	17293876; 17460697; 17463246; 17463248; 17463249; 19056611; 19096518; 19401414; 19734900; 23945395; 24647736; 25625282; 26818947; 27189021; 28270201; 28869590; 29358691; 29403010; 29632382; 30275531; 30718926; 32499647; 32514122; 32541925; 33893285; 34059833; 34594039; 34951656; 35213538; 35551307; 36333282; 36764567; 37090135; 37106081; 38372780
rs3780012	8	75147209	C	G	1.14	0.131028	ý	Type 2 diabetes	35551307
rs3890400	8	145544720	A	G	1.04	0.0392207	þ	Type 2 diabetes	35551307
rs4240673	8	10787612	T	C	1.04	0.0392207	þ	Body mass index; Body mass index (MTAG); Body mass index or hip osteoarthritis (pleiotropy); Body mass index or osteoarthritis (pleiotropy); Childhood body mass index; Type 2 diabetes	35551307; 36376304; 36889626; 37280435
rs4733612	8	129569999	G	A	1.04	0.0392207	þ	Pancreas fat; Type 2 diabetes	34128465; 35551307
rs508419	8	41522991	G	A	1.05	0.0487902	þ	Type 2 diabetes	30595370; 35551307
rs7014773	8	145972670	T	C	1.03	0.0295588	þ	Type 2 diabetes	35551307
rs7819706	8	19844415	A	G	1.05	0.0487902	þ	Cholesterol to total lipids ratio in very large HDL; LDL cholesterol levels; Ratio of linoleic acid to total fatty acids; Sphingomyelin(42:3)_[M+H]1+ levels; Total omega-3 fatty acid levels; Triglyceride levels in large HDL; Type 2 diabetes	34503513; 35213538; 35551307; 35692035; 36333282
rs800909	8	116497173	T	C	1.03	0.0295588	þ	Type 2 diabetes	35551307
rs10757282	9	22133984	C	T	1.08	0.076961	þ	Type 2 diabetes	32514122; 35551307
rs10811661	9	22134094	T	C	1.17	0.157004	þ	Body mass index; Fasting blood glucose; Fasting blood glucose (BMI interaction); Fasting glucose; Fasting plasma glucose; Glycated hemoglobin levels; Hemoglobin A1c levels; Insulin resistance; Type 2 diabetes; Type 2 diabetes (adjusted for BMI); Type ii diabetes	17463246; 17463248; 17463249; 19056611; 22581228; 22885922; 23945395; 24509480; 25187374; 25631608; 26961502; 27189021; 28869590; 28892062; 30054458; 32541925; 33402679; 34059833; 34594039; 35121771; 35393509; 35551307; 35956399; 37116407
rs113154802	9	98278413	C	T	1.05	0.0487902	þ	Lung function (FVC); Type 2 diabetes	30595370; 32499647; 35551307
rs12001437	9	34074476	C	T	1.03	0.0295588	þ	Body mass index or osteoarthritis (pleiotropy); Type 2 diabetes	30297969; 32541925; 34594039; 35551307; 36889626
rs12345069	9	96971175	C	T	1.04	0.0392207	þ	Type 2 diabetes	35551307
rs12380322	9	19074538	G	A	1.03	0.0295588	þ	Type 2 diabetes	32541925; 35551307
rs13290396	9	81914978	C	T	1.1	0.0953102	þ	Type 2 diabetes	35551307
rs1412234	9	28410683	C	T	1.03	0.0295588	þ	BMI (standard GWA); HDL cholesterol levels; High density lipoprotein cholesterol levels; Type 2 diabetes; Weight	30297969; 32203549; 32541925; 34594039; 34887591; 35551307; 37106081
rs1575972	9	22301092	T	A	1.1	0.0953102	þ	Type 2 diabetes	26818947; 30297969; 30718926; 32514122; 35551307
rs2416899	9	126015103	T	G	1.03	0.0295588	þ	Type 2 diabetes	35551307
rs2796441	9	84308948	G	A	1.07	0.0676586	þ	Body mass index; Hemoglobin A1c levels; Medication use for T2D (number of purchases); Schizophrenia; Type 2 diabetes	22885922; 24509480; 26198764; 28869590; 30054458; 30297969; 30595370; 30718926; 32499647; 32514122; 32541925; 34594039; 35551307; 36581621; 36653479
rs28429551	9	139243334	A	T	1.09	0.0861777	þ	Myocardial infarction; Type 2 diabetes	32541925; 33532862; 35551307
rs4237150	9	4290085	C	G	1.05	0.0487902	þ	Alanine levels; Alanine levels (UKB data field 23460); Chin dimples; Circulating leptin levels or type 2 diabetes; Fasting glucose; Fasting plasma glucose; Glucose levels; Glutamine levels; Glycated hemoglobin HbA1c levels; Height; Hemoglobin A1c levels; Orbital telorism; Random glucose levels; Type 2 diabetes	25187374; 27182965; 32341051; 32499647; 32541925; 33414548; 34594039; 34791242; 35213538; 35551307; 36224396; 36329257; 36333282; 36764567; 37679419; 38448586
rs4258054	9	4297892	T	C	1.03	0.0295588	þ	Free androgen index; Type 2 diabetes	26818947; 35551307; 36653534
rs505922	9	136149229	C	T	1.05	0.0487902	þ	Alanine aminotransferase levels; Alkaline phosphatase (UKB data field 30610); Aspartate aminotransferase levels; Body fat percentage; BSG/LY9 protein level ratio; BST2/CEACAM1 protein level ratio; C-reactive protein levels; CA4/PECAM1 protein level ratio; CA4/SELE protein level ratio; CD160/NCR1 protein level ratio; CD209 antigen levels; CD209 antigen levels (CD209.3029.52.2); CD209/ICAM2 protein…	18464913; 19278955; 19648918; 21841780; 21980494; 22387998; 23263489; 23381943; 23612905; 26098869; 27897004; 28240269; 28495826; 29358691; 29422604; 29875488; 30297969; 31285632; 32492067; 32888493; 32888494; 33980691; 34601942; 34777790; 35078996; 35368071; 35459240; 35551307; 35810165; 35848942; 35922517; 37277652; 38412862
rs74604683	9	139247229	C	T	1.05	0.0487902	þ	Type 2 diabetes	35551307
rs7856455	9	21840834	G	T	1.04	0.0392207	þ	Type 2 diabetes	35551307
rs9332453	9	83998346	C	T	1.03	0.0295588	þ	Type 2 diabetes	35551307
rs10748694	10	99056190	A	T	1.04	0.0392207	þ	Type 2 diabetes; Type ii diabetes	35393509; 35551307
rs10787461	10	114552267	G	A	1.04	0.0392207	þ	Type 2 diabetes	35551307
rs10882099	10	94460650	T	C	1.02	0.0198026	þ	Hemoglobin A1c levels; Type 2 diabetes	34594039; 35551307
rs10887775	10	89766368	A	G	1.04	0.0392207	þ	Type 2 diabetes	35551307
rs1112718	10	94479107	A	G	1.02	0.0198026	þ	Birth weight; Medication use (drugs used in diabetes); Multiple sclerosis; Type 2 diabetes; Type 2 diabetes (adjusted for BMI); Type ii diabetes	30297969; 31015401; 31043758; 31604244; 35393509; 35551307
rs11196296	10	115069951	T	C	1.02	0.0198026	þ	Type 2 diabetes	35551307
rs11199753	10	122834572	G	T	1.05	0.0487902	þ	Type 2 diabetes	35551307
rs11257655	10	12307894	T	C	1.11	0.10436	þ	Body mass index; Circulating leptin levels or type 2 diabetes; Electrocardiogram morphology (amplitude at temporal datapoints); Glucose levels; Glycated hemoglobin levels; Hemoglobin A1c levels; Medication use (drugs used in diabetes); Random glucose levels; Type 2 diabetes; Type 2 diabetes (adjusted for BMI); Type ii diabetes	22885922; 22961080; 24509480; 26818947; 26961502; 28869590; 28892062; 29358691; 30054458; 30297969; 30595370; 31015401; 32341051; 32541925; 32916098; 34059833; 34594039; 35393509; 35551307; 37679419
rs114322470	10	114736670	T	G	1.17	0.157004	ý	Type 2 diabetes	35551307
rs11592107	10	122968964	A	G	1.03	0.0295588	þ	Pulse pressure; Systolic blood pressure; Type 2 diabetes	30224653; 35551307; 35762941
rs11596522	10	115247447	T	G	1.05	0.0487902	þ	Type 2 diabetes	35551307
rs116929578	10	114836181	G	A	1.12	0.113329	ý	Glycated hemoglobin levels; Type 2 diabetes	33462484; 35551307
rs12243296	10	114344288	G	A	1.04	0.0392207	þ	Type 2 diabetes	35551307
rs12257761	10	115016408	T	C	1.06	0.0582689	þ	Type 2 diabetes	35551307
rs139027698	10	94468247	T	C	1.01	0.00995033	þ	Fasting plasma glucose; Type 2 diabetes	35551307; 36333282
rs145003494	10	114834411	A	G	1.21	0.19062	ý	Type 2 diabetes	35551307
rs190925	10	71320943	A	G	1.04	0.0392207	þ	Type 2 diabetes	35551307
rs2104598	10	114715598	G	A	1.04	0.0392207	þ	Cortical thickness; Educational attainment; Height; Highest math class taken (MTAG); Primary open angle glaucoma (MTAG); Primary open angle glaucoma (multi-trait analysis); Prostate cancer; Self-reported math ability (MTAG); Serum total protein levels; Type 2 diabetes	30038396; 34560273; 34594039; 35361970; 35551307; 37386247; 37945903
rs2172073	10	122909625	A	C	1.05	0.0487902	þ	Type 2 diabetes	35551307
rs2421016	10	124167512	C	T	1.04	0.0392207	þ	Birth weight; Height; Type 2 diabetes	27680694; 28869590; 30054458; 35551307; 36224396
rs2642588	10	71466578	G	T	1.05	0.0487902	þ	Type 2 diabetes	30297969; 35551307
rs2859885	10	114428364	C	T	1.05	0.0487902	þ	Type 2 diabetes	35551307
rs3012060	10	77244336	T	A	1.05	0.0487902	þ	Type 2 diabetes	32541925; 35551307
rs41274074	10	64974380	G	C	1.06	0.0582689	þ	Serum alkaline phosphatase levels; Type 2 diabetes	33462484; 35551307
rs41277236	10	71332301	T	C	1.11	0.10436	ý	Type 2 diabetes	30297969; 30595370; 35551307
rs703980	10	80943841	G	A	1.06	0.0582689	þ	Type 2 diabetes	26818947; 32514122; 32541925; 35551307
rs7067540	10	112621837	C	T	1.04	0.0392207	þ	Type 2 diabetes	35551307
rs7076754	10	114797893	G	A	1.07	0.0676586	þ	Type 2 diabetes	35551307
rs7081841	10	114859416	G	C	1.05	0.0487902	þ	Type 2 diabetes	35551307
rs7093035	10	115119864	G	A	1.08	0.076961	þ	Type 2 diabetes	35551307
rs7100404	10	114381965	C	T	1.05	0.0487902	þ	Type 2 diabetes	35551307
rs72830009	10	115136540	G	A	1.23	0.207014	ý	Type 2 diabetes	35551307
rs7903146	10	114758349	T	C	1.33	0.285179	þ	BMI (adjusted for smoking behaviour); BMI in non-smokers; Body fat percentage and fasting glucose (pairwise); Body fat percentage and type 2 diabetes (pairwise); Body mass index; Body mass index (joint analysis main effects and physical activity interaction); Body mass index (joint analysis main effects and smoking interaction); Body mass index (MTAG); Body mass index and fasting glucose (pairwis…	17293876; 17460697; 17463246; 17463248; 17668382; 18372903; 19056611; 19401414; 19734900; 20581827; 20694148; 20849430; 21873549; 22101970; 22581228; 22693455; 22885922; 23209189; 23300278; 23945395; 24390345; 24509480; 25102180; 25673412; 25673413; 26426971; 26961502; 27897004; 28254843; 28443625; 28448500; 28490609; 28869590; 28892062; 29381148; 30054458; 30108127; 30239722; 30297969; 30470734;…
rs7923442	10	26497704	A	G	1.04	0.0392207	þ	Type 2 diabetes	35551307
rs10769936	11	8654528	C	T	1.03	0.0295588	þ	Type 2 diabetes	32541925; 35551307
rs10770142	11	2194420	G	C	1.07	0.0676586	þ	Type 2 diabetes	35551307
rs10830963	11	92708710	G	C	1.08	0.076961	þ	Acute insulin response; Alanine levels; Birth weight; Corrected insulin response; Corrected insulin response adjusted for insulin sensitivity index; Fasting blood glucose; Fasting blood glucose (BMI interaction); Fasting glucose; Fasting glucose adjusted for BMI; Fasting plasma glucose; Gestational diabetes; Gestational diabetes mellitus; Glucose homeostasis traits; Glucose levels; Glucose meal r…	19060907; 20081858; 22286219; 22508271; 22581228; 22885922; 23251661; 24509480; 24699409; 25524916; 25631608; 27680694; 28254843; 28490609; 28869590; 28898252; 29309628; 29403010; 29743933; 29844224; 30054458; 30224653; 30297969; 30595370; 31021400; 31043758; 31217584; 31636271; 31910446; 32499647; 32541925; 33230300; 33402679; 33414548; 33842983; 34059833; 34594039; 34610981; 34951656; 35220425;…
rs10893827	11	128040810	A	G	1.04	0.0392207	þ	Type 2 diabetes	35551307
rs11020308	11	93131667	A	C	1.04	0.0392207	þ	Type 2 diabetes	35551307
rs11819995	11	128389391	T	C	1.05	0.0487902	þ	Type 2 diabetes	30718926; 32541925; 34594039; 35551307
rs12419690	11	45858584	G	A	1.03	0.0295588	þ	Type 2 diabetes	32541925; 35551307
rs12789028	11	65326154	A	G	1.06	0.0582689	þ	Depression; Eosinophil counts; Glaucoma (primary open-angle); Lymphocyte count; Optic cup area; Type 2 diabetes; Vertical cup-disc ratio; Vertical cup-disc ratio (multi-trait analysis); Whole brain restricted isotropic diffusion (multivariate analysis)	31798171; 31959993; 32541925; 32888494; 34077760; 35505052; 35551307; 37464041; 38382466
rs145678014	11	32927778	G	T	1.1	0.0953102	ý	Cortical thickness; Estimated glomerular filtration rate (creatinine); Hair color; Major depressive disorder; Major depressive disorder (broad); Type 2 diabetes; Vertex-wise cortical thickness	30297969; 30595370; 34045744; 34560273; 34910505; 35551307; 35710981; 38177345
rs151215	11	2681072	G	A	1.04	0.0392207	þ	Type 2 diabetes	35551307
rs2237884	11	2799679	T	C	1.04	0.0392207	þ	Hip circumference adjusted for BMI; Type 2 diabetes	34021172; 35551307
rs2237897	11	2858546	C	T	1.15	0.139762	þ	Body mass index; Glucose homeostasis traits; Glucose levels; Hemoglobin A1c levels; ICD10 E14: Unspecified diabetes mellitus; Medication use (drugs used in diabetes); Medication use for T2D (number of purchases); Non-insulin-dependent diabetes mellitus (Union E11); Type 1 diabetes; Type 2 diabetes; Weight	18711366; 24390345; 25524916; 28892062; 29381148; 30297969; 30718926; 32499647; 32514122; 32541925; 34594039; 35551307; 36653479; 37601966
rs2283164	11	2579163	A	G	1.09	0.0861777	þ	Type 2 diabetes	30297969; 35551307
rs231361	11	2691500	A	G	1.09	0.0861777	þ	Medication use (drugs used in diabetes); Type 2 diabetes	22885922; 30297969; 31015401; 32541925; 35551307
rs234866	11	2857897	G	A	1.05	0.0487902	þ	Type 2 diabetes; Type 2 diabetes (adjusted for BMI); Type ii diabetes	35393509; 35551307
rs3918298	11	69463273	G	A	1.12	0.113329	þ	Gamma glutamyl transferase levels; Hip index; Prostate cancer; Type 2 diabetes	32541925; 33398198; 33462484; 34021172; 35551307
rs445084	11	2908754	G	A	1.04	0.0392207	þ	Type 2 diabetes	30297969; 35551307
rs4923464	11	27683618	C	T	1.03	0.0295588	þ	Lung function (forced vital capacity); Smoking initiation; Type 2 diabetes	35551307; 36477530; 36914875
rs4930011	11	2856658	G	C	1.03	0.0295588	þ	Fasting glucose; High light scatter reticulocyte percentage of red cells; Medication use (drugs used in diabetes); Type 2 diabetes	31015401; 32888494; 34059833; 35551307
rs4930050	11	2235129	G	A	1.06	0.0582689	þ	Type 2 diabetes	35551307
rs5215	11	17408630	C	T	1.08	0.076961	þ	Body mass index; Circulating leptin levels or type 2 diabetes; Glucose levels; Medication use for T2D (number of purchases); Psoriasis or type 2 diabetes (trans-disease meta-analysis); Type 2 diabetes; Type 2 diabetes (adjusted for BMI)	17463249; 18372903; 22885922; 24509480; 28869590; 28892062; 29632382; 30054458; 30239722; 32341051; 33385400; 34594039; 35551307; 36653479
rs61894507	11	76156973	G	A	1.04	0.0392207	þ	Educational attainment (MTAG); High density lipoprotein cholesterol levels; Type 2 diabetes	30038396; 34887591; 35551307
rs6485462	11	43816200	C	T	1.03	0.0295588	þ	Type 2 diabetes	35551307
rs6485981	11	49477266	T	C	1.04	0.0392207	þ	Type 2 diabetes	35551307
rs7104712	11	128235252	C	A	1.04	0.0392207	þ	Type 2 diabetes	35551307
rs76547628	11	2077271	T	C	1.04	0.0392207	þ	Body surface area; Type 2 diabetes	35551307; 36502284
rs77464186	11	72460398	A	C	1.11	0.10436	þ	Fasting glucose; Gestational diabetes mellitus; Medication use (drugs used in diabetes); Periodontitis / loose teeth (MTAG); Type 2 diabetes	30297969; 31015401; 34059833; 34594039; 35220425; 35551307; 36778599
rs79495865	11	2375458	G	A	1.02	0.0198026	þ	Type 2 diabetes	35551307
rs800125	11	2364549	A	C	1.01	0.00995033	þ	Type 2 diabetes	35551307
rs80102379	11	2634177	G	T	1.15	0.139762	ý	Type 2 diabetes	30297969; 35551307
rs10842708	12	26474867	G	A	1.04	0.0392207	þ	Alanine aminotransferase levels; HDL cholesterol; Type 2 diabetes; Waist-to-hip ratio adjusted for BMI (joint analysis for main effect and physical activity interaction); Waist-to-hip ratio adjusted for BMI in active individuals; Waist-to-hip ratio adjusted for body mass index	28448500; 30275531; 33547301; 35551307
rs10848960	12	4033222	G	C	1.04	0.0392207	þ	Type 2 diabetes	35551307
rs12578595	12	27964996	C	T	1.07	0.0676586	þ	Medication use (drugs used in diabetes); Type 2 diabetes	32514122; 34594039; 35551307
rs12811407	12	133069698	A	G	1.05	0.0487902	þ	Type 2 diabetes	30297969; 35551307
rs1426371	12	108629780	G	A	1.05	0.0487902	þ	Alcohol consumption (drinks per week) (MTAG); Appendicular lean mass; Body fat percentage; Body mass index or knee osteoarthritis (pleiotropy); Body mass index or osteoarthritis (pleiotropy); Drinks per week; Extraversion; Hemoglobin A1c levels; Knee osteoarthritis; Type 2 diabetes; Worry	27918536; 29942085; 30297969; 30593698; 30643251; 31761296; 32499647; 32541925; 34450027; 34594039; 35551307; 36477530; 36889626
rs1790116	12	123618544	T	G	1.04	0.0392207	þ	Type 2 diabetes	35551307
rs1800574	12	121416864	T	C	1.16	0.14842	ý	Creatinine levels; Estimated glomerular filtration rate; Estimated glomerular filtration rate (creatinine); Gamma glutamyl transferase levels; Insulin-like growth factor 1 levels; Phosphatidylcholine (16:0_22:5) levels; Serum creatinine levels; Serum phosphate levels; Sex hormone-binding globulin levels; Type 2 diabetes; Type 2 diabetes (adjusted for BMI); Urate levels	29632382; 30297969; 31578528; 33462484; 34272381; 34594039; 35551307; 35710981; 36193934
rs2066827	12	12871099	G	T	1.05	0.0487902	ý	Appendicular lean mass; Body surface area; Height; Hemoglobin A1c levels; Monocyte count; Monocyte percentage of white cells; Prostate cancer; Type 2 diabetes	29892016; 30297969; 32541925; 32888494; 33097823; 33398198; 34594039; 35551307; 36224396; 36502284; 37945903
rs2451321	12	124545435	C	G	1.03	0.0295588	þ	Type 2 diabetes	35551307
rs3217792	12	4384696	C	T	1.14	0.131028	þ	Medication use (drugs used in diabetes); Type 2 diabetes	30297969; 31015401; 35551307
rs343093	12	66255005	G	C	1.07	0.0676586	þ	Hip circumference; Type 2 diabetes	35551307; 36329257
rs34965774	12	118412373	A	G	1.06	0.0582689	þ	Type 2 diabetes	30297969; 32541925; 34594039; 35551307
rs3782886	12	112110489	T	C	1.06	0.0582689	ý	Alcohol use disorder; Alcohol use disorder (consumption score); Coffee consumption; Hazardous alcohol drinking; Height; Hematological and biochemical traits; High density lipoprotein cholesterol levels; Low-carbohydrate diet (LCD) score; Mean corpuscular hemoglobin; Mean corpuscular volume; Myocardial infarction; Psoriasis; Serum folate levels; Serum uric acid levels; Type 2 diabetes; Weight	20139978; 24916648; 25854761; 29124443; 29953918; 30226566; 30940813; 32722627; 32888493; 34054925; 34572589; 34887591; 35094024; 35132194; 35551307; 35831902
rs3812821	12	4382324	G	C	1.05	0.0487902	þ	Type 2 diabetes	35551307
rs61953351	12	121456616	G	T	1.06	0.0582689	þ	Type 2 diabetes	30054458; 35551307
rs6488140	12	33370406	A	G	1.04	0.0392207	þ	Type 2 diabetes	35551307
rs7132908	12	50263148	A	G	1.03	0.0295588	þ	Adult body size; Alcohol consumption (drinks per week); Alcohol consumption (drinks per week) (MTAG); BMI at 5 years old; BMI at 7 years old; BMI at 8 years old; Body fat percentage; Body mass index; Body mass index variance; Body size at age 10; Body surface area; Childhood body fatness; Childhood body mass index; Childhood obesity; Drinks per week; Fat-free mass; Height; High density lipoprotei…	26604143; 28552196; 30239722; 30593698; 30595370; 30643258; 30677029; 31453325; 31501611; 31504550; 31669095; 32376654; 32451486; 32541925; 33491310; 33980691; 34594039; 34887591; 35315439; 35551307; 36224396; 36329257; 36477530; 36502284; 37277458; 37280435
rs7313668	12	71449521	T	G	1.04	0.0392207	þ	Medication use (drugs used in diabetes); Type 2 diabetes	32499647; 34594039; 35551307
rs76895963	12	4384844	T	G	1.66	0.506818	ý	Alanine aminotransferase levels; Apolipoprotein B levels; Appendicular lean mass; Bioavailable testosterone levels; Birth weight; Blood glucose levels; Body mass index; Body mass index (MTAG); Cardiometabolic multimorbidity; Cardiovascular disease; Cholesterol to total lipids ratio in very large VLDL; Concentration of large VLDL particles; Concentration of small HDL particles; Concentration of ve…	28135244; 28270201; 28552196; 29358691; 30048462; 30239722; 30297969; 30578418; 30595370; 30598549; 31015401; 31043758; 31118516; 31669095; 31761296; 31928498; 32042192; 32154731; 32203549; 32493714; 32541925; 33097823; 33385400; 33462484; 34321204; 34594039; 34791242; 34887591; 35192695; 35213538; 35551307; 36269708; 36376304; 36581621; 36641522; 36653479; 36653534; 36778599; 37277458; 37679419;…
rs77753011	12	113117897	G	T	1.08	0.076961	ý	HDL cholesterol levels; LDL cholesterol levels; Serum uric acid levels; Type 2 diabetes; Weight	32514006; 34594039; 35551307; 35884923
rs78345706	12	31417019	A	G	1.12	0.113329	ý	Hemoglobin A1c levels; Type 2 diabetes	34594039; 35551307; 36333282
rs78470967	12	4521511	T	A	1.12	0.113329	ý	Height; Type 2 diabetes	30595370; 35551307
rs7970350	12	66360164	T	C	1.04	0.0392207	þ	Hip circumference adjusted for BMI; Infant length; Systolic blood pressure; Type 2 diabetes; Waist circumference adjusted for BMI (adjusted for smoking behaviour); Waist circumference adjusted for BMI (joint analysis main effects and smoking interaction); Waist circumference adjusted for BMI in non-smokers; Waist circumference adjusted for body mass index	25281659; 25673412; 28443625; 30595370; 34021172; 35551307
rs7972074	12	97851611	C	T	1.04	0.0392207	þ	Type 2 diabetes	35551307
rs1215468	13	80707429	A	G	1.08	0.076961	þ	Type 2 diabetes	30595370; 32499647; 34594039; 35551307
rs2858980	13	33554587	G	A	1.06	0.0582689	þ	Fasting plasma glucose; Type 2 diabetes	35551307; 36333282
rs314879	13	23309382	C	T	1.04	0.0392207	þ	Epstein-Barr virus copy number in lymphoblastoid cell lines; Type 2 diabetes	28654678; 32541925; 35551307
rs34165267	13	91942919	C	T	1.05	0.0487902	þ	Medication use (drugs used in diabetes); Type 2 diabetes	34594039; 35551307
rs34584161	13	26776999	A	G	1.05	0.0487902	þ	Blood glucose levels; Medication use (drugs used in diabetes); Type 2 diabetes	30297969; 32541925; 33462484; 34594039; 35551307
rs9568868	13	54107583	T	G	1.05	0.0487902	þ	Body mass index; Type 2 diabetes; Weight	32541925; 34594039; 35551307
rs963740	13	51096095	A	T	1.04	0.0392207	þ	Blood urea nitrogen levels; Type 2 diabetes	30054458; 30297969; 31152163; 35551307
rs1053900	14	101301866	C	T	1.03	0.0295588	þ	Height; Type 2 diabetes	35551307; 36224396
rs11160699	14	103252270	A	G	1.04	0.0392207	þ	Type 2 diabetes	35551307
rs12878003	14	101124721	G	A	1.04	0.0392207	þ	Type 2 diabetes	35551307
rs12883788	14	33303540	T	C	1.04	0.0392207	þ	Adult body size; Body mass index; Intelligence; Myopia (age of diagnosis); Refractive error; Schizophrenia; Spherical equivalent; Spherical equivalent or myopia (age of diagnosis); Type 2 diabetes; Walking pace	26198764; 29808027; 31669095; 32231278; 32352494; 32376654; 32541925; 33128006; 35396580; 35551307; 36378351
rs2183237	14	38803756	G	A	1.04	0.0392207	þ	Type 2 diabetes	35551307
rs73347525	14	101255172	A	G	1.05	0.0487902	þ	Type 2 diabetes	32499647; 32541925; 34594039; 35551307
rs8008910	14	79944099	A	G	1.06	0.0582689	ý	Type 2 diabetes	35551307
rs11636031	15	75815758	T	C	1.05	0.0487902	þ	Type 2 diabetes	35551307
rs1473781	15	41818917	A	G	1.03	0.0295588	þ	A body shape index; Type 2 diabetes; Waist-hip index; Waist-to-hip ratio adjusted for BMI; Waist circumference adjusted for body mass index	31669095; 34021172; 35551307
rs28582094	15	38843887	G	A	1.04	0.0392207	þ	Medication use (drugs used in diabetes); Type 2 diabetes	34594039; 35551307
rs2890156	15	91513157	A	T	1.07	0.0676586	þ	Type 2 diabetes	35551307
rs34715063	15	38873115	C	T	1.09	0.0861777	ý	Hemoglobin A1c levels; Type 2 diabetes	30297969; 30595370; 34594039; 35551307
rs3743140	15	40616742	A	G	1.05	0.0487902	þ	Glucose levels; Type 2 diabetes	34594039; 35551307
rs3825801	15	52517714	C	T	1.05	0.0487902	þ	Type 2 diabetes	35551307
rs4776970	15	68080886	A	T	1.04	0.0392207	þ	Body mass index; Body surface area; Type 2 diabetes; Waist circumference; Weight	22344219; 24861553; 25673412; 28552196; 28892062; 29381148; 30108127; 30297969; 32499647; 32541925; 34594039; 35551307; 36502284
rs484943	15	40398754	T	C	1.03	0.0295588	þ	Monocyte percentage of white cells; Type 2 diabetes	32541925; 32888494; 35551307
rs6496609	15	90379632	C	A	1.07	0.0676586	þ	Height; Type 2 diabetes	35551307; 36224396
rs7163757	15	62391608	C	T	1.06	0.0582689	þ	Fasting glucose; Type 2 diabetes	24509480; 32541925; 34059833; 35551307; 36329257
rs7167984	15	93832067	G	A	1.04	0.0392207	þ	Type 1 diabetes; Type 2 diabetes	34594039; 35551307
rs7178762	15	63871292	C	T	1.04	0.0392207	þ	Type 2 diabetes	30297969; 32541925; 35551307
rs952472	15	77776562	C	A	1.08	0.076961	þ	Hemoglobin A1c levels; Type 2 diabetes	32499647; 35551307; 38116116
rs11642430	16	30045789	G	C	1.03	0.0295588	þ	Type 2 diabetes	30297969; 35551307
rs12445430	16	3613126	T	C	1.04	0.0392207	þ	Body mass index; Type 2 diabetes	35551307; 36806387
rs12920022	16	89564055	A	T	1.04	0.0392207	þ	Multi-trait sex score; Schizophrenia; Type 2 diabetes	30297969; 32541925; 35396580; 35551307; 37277458
rs2925979	16	81534790	T	C	1.05	0.0487902	þ	A body shape index; Adiponectin levels; Adiponectin levels (BMI-adjusted); Apolipoprotein A1 levels; Apolipoprotein B levels; Appendicular lean mass; Average diameter for HDL particles; Average diameter for HDL particles (UKB data field 23433); Average diameter for VLDL particles; Average diameter for VLDL particles (UKB data field 23431); Cholesterol in large HDL (UKB data field 23561); Choleste…	20686565; 22479202; 24097068; 24105470; 25673412; 26426971; 28334899; 28443625; 28448500; 28566273; 28869590; 29403010; 29507422; 30054458; 30239722; 30275531; 30297969; 30575882; 30595370; 30670697; 30698716; 30926973; 31178129; 31217584; 31589552; 31669095; 31719535; 32042192; 32154731; 32203549; 32499647; 32541925; 32915782; 33097823; 33339817; 33462484; 34021172; 34594039; 34877740; 34887591;…
rs55872725	16	53809123	T	C	1.13	0.122218	þ	Alcohol consumption (heavy vs. light/non-drinkers); Alcohol use disorder (consumption score); Appendicular lean mass; Body fat distribution (arm fat ratio); Body fat distribution (leg fat ratio); Body fat distribution (trunk fat ratio); Body fat percentage; Body mass index; Body mass index or osteoarthritis (pleiotropy); Butternut squash liking; F-acquired taste liking (derived food-liking factor…	28270201; 29899525; 29912962; 30664634; 31015401; 31046077; 31998841; 32066663; 33097823; 34594039; 35551307; 35585065; 36889626; 37277458; 37282553
rs6416749	16	73100308	C	T	1.04	0.0392207	þ	Intraocular pressure; Medication use (drugs used in diabetes); Type 2 diabetes; Vertex-wise sulcal depth	32352494; 32499647; 34594039; 34910505; 35551307
rs6600191	16	295795	T	C	1.04	0.0392207	þ	Type 2 diabetes	30297969; 35551307
rs72802358	16	75243657	G	C	1.09	0.0861777	þ	Medication use (drugs used in diabetes); Type 2 diabetes	31015401; 35551307
rs862320	16	69651866	C	T	1.04	0.0392207	þ	Adult body size; Body mass index; Triglyceride to HDL cholesterol ratio; Type 2 diabetes	30297969; 30595370; 31669095; 32376654; 35551307; 38200128
rs9937296	16	88554480	C	T	1.04	0.0392207	þ	Type 2 diabetes	32541925; 35551307
rs1043246	17	3828086	G	C	1.05	0.0487902	þ	Type 2 diabetes	30297969; 35551307
rs1044486	17	76792179	G	A	1.04	0.0392207	þ	Cardiovascular disease; Height; Type 2 diabetes	30595370; 35551307; 36224396
rs1048317	17	29704002	T	C	1.04	0.0392207	þ	Drinks per week; Type 2 diabetes	35551307; 36477530
rs10908278	17	36099952	T	A	1.09	0.0861777	þ	Hemoglobin A1c levels; Prostate-specific antigen levels; Random glucose levels; Type 2 diabetes; Type 2 diabetes (adjusted for BMI); Type ii diabetes	26818947; 30297969; 32514122; 34594039; 35393509; 35551307; 37264206; 37679419
rs1108646	17	17751478	A	G	1.04	0.0392207	þ	Hemoglobin A1c levels; Sex hormone-binding globulin levels; Type 2 diabetes	34321204; 34594039; 35551307
rs113748381	17	6953155	A	G	1.11	0.10436	ý	Childhood onset type 2 diabetes; Type 2 diabetes	33479058; 35551307
rs12449654	17	36056076	C	G	1.05	0.0487902	þ	Type 2 diabetes	35551307
rs3094515	17	36043653	C	T	1.04	0.0392207	þ	Type 2 diabetes	35551307
rs35895680	17	47060322	C	A	1.05	0.0487902	þ	Cortical thickness; High density lipoprotein cholesterol levels; Insomnia; Myocardial infarction; Systolic blood pressure; Type 2 diabetes	26343387; 30297969; 30578418; 30595370; 32541925; 34560273; 34594039; 34887591; 35551307; 35835914
rs57676627	17	62203128	T	C	1.06	0.0582689	ý	Type 2 diabetes	35551307
rs684214	17	40696915	T	C	1.04	0.0392207	þ	Body mass index (MTAG); C-reactive protein levels (MTAG); IDP SWI T2star left caudate; IDP SWI T2star left putamen; IDP SWI T2star right caudate; IDP SWI T2star right putamen; Monocyte count; Type 2 diabetes; Type 2 diabetes or schizophrenia (pleiotropy); White blood cell count	30595370; 32541925; 32888494; 33875891; 35551307; 36329495; 36376304
rs80320393	17	65643646	T	C	1.05	0.0487902	þ	Type 2 diabetes	35551307
rs8071043	17	3988451	C	T	1.04	0.0392207	þ	Type 2 diabetes	32541925; 35551307
rs9899520	17	65957568	A	G	1.04	0.0392207	þ	Triglyceride levels; Type 2 diabetes	33339817; 35551307
rs12454712	18	60845884	T	C	1.05	0.0487902	þ	A body shape index; Adult body size; Alanine aminotransferase levels; Aspartate aminotransferase levels; Body mass index; Body mass index (MTAG); Body mass index and fasting insulin (pairwise); Body mass index and triglycerides (pairwise); Body mass index and type 2 diabetes (pairwise); Body surface area; Fasting insulin; Free androgen index; Gamma glutamyl transferase levels; Height; High densit…	25673412; 25673413; 26426971; 27416945; 27863252; 28443625; 28869590; 28892062; 30108127; 30224653; 30239722; 30275531; 30297969; 30578418; 30595370; 30718926; 31669095; 32042192; 32203549; 32376654; 32499647; 32514122; 32541925; 32888494; 33462484; 33547301; 33619380; 34021172; 34059833; 34315874; 34594039; 34887591; 35047847; 35192695; 35551307; 36224396; 36269708; 36376304; 36502284; 36581621;…
rs12457906	18	74555593	G	A	1.04	0.0392207	þ	Type 2 diabetes	35551307
rs6567160	18	57829135	C	T	1.07	0.0676586	þ	BMI (adjusted for smoking behaviour); BMI in non-smokers; BMI in smokers; Body fat percentage; Body fat rate; Body mass index; Body mass index (adult); Body mass index (joint analysis main effects and smoking interaction); Body mass index (MTAG); Body surface area; Childhood body mass index; Childhood obesity; Fat-free mass; Fat body mass; Height; High density lipoprotein cholesterol levels; Medi…	24064335; 25673412; 25673413; 26426971; 26604143; 26833246; 26961502; 28430825; 28443625; 28892062; 29381148; 30108127; 30224653; 30239722; 30593698; 30595370; 31217584; 31504550; 31669095; 32541925; 33980691; 34594039; 34887591; 35051171; 35399580; 35551307; 36329257; 36376304; 36502284; 36581621; 37277458; 38116116
rs72926932	18	53050646	C	A	1.07	0.0676586	ý	Externalizing behaviour (multivariate analysis); Schizophrenia; Type 2 diabetes	26198764; 30297969; 32541925; 34446935; 35551307
rs76227980	18	58036384	C	T	1.14	0.131028	þ	Childhood body mass index; Type 2 diabetes	33045005; 35551307
rs9948462	18	7076836	T	C	1.04	0.0392207	þ	Type 2 diabetes	32499647; 35551307
rs9957320	18	56876430	G	T	1.05	0.0487902	þ	Type 2 diabetes	35551307
rs10406327	19	33890838	C	G	1.04	0.0392207	þ	Height; Hip index; Type 2 diabetes; Visceral adipose tissue volumes (adjusted for BMI and height); Visceral adipose tissue volumes to abdominal adipose tissue volumes ratio; Visceral adipose tissue volumes to gluteofemoral adipose tissue volumes ratio; Waist circumference adjusted for body mass index	30297969; 30595370; 30718926; 31669095; 32541925; 34021172; 35551307; 35773277
rs10406431	19	46157019	A	G	1.05	0.0487902	þ	Type 2 diabetes	30297969; 35551307
rs142395395	19	22100706	A	G	1.23	0.207014	ý	Type 2 diabetes	32499647; 35551307
rs1871045	19	45326768	T	C	1.03	0.0295588	þ	Type 2 diabetes; Waist-to-hip circumference ratio (smoking years interaction)	23192594; 35551307
rs2115107	19	7968168	A	G	1.05	0.0487902	þ	Triglyceride to HDL cholesterol ratio; Type 2 diabetes	32541925; 34594039; 35551307; 38200128
rs2238689	19	46178661	C	T	1.04	0.0392207	þ	Body mass index; Cholesterol to total lipids ratio in very small VLDL; Cholesteryl esters to total lipids ratio in medium VLDL; Cholesteryl esters to total lipids ratio in small VLDL; Free cholesterol to total lipids ratio in large LDL; Free cholesterol to total lipids ratio in medium LDL; Free cholesterol to total lipids ratio in medium VLDL; Free cholesterol to total lipids ratio in small VLDL;…	30297969; 35213538; 35538205; 35551307; 35771237; 36376304; 38116116
rs262549	19	4951064	G	C	1.05	0.0487902	þ	Type 2 diabetes	35551307
rs3111316	19	13038415	A	G	1.04	0.0392207	þ	Estimated glomerular filtration rate; Estimated glomerular filtration rate (creatinine); Type 2 diabetes	30297969; 31152163; 32541925; 34272381; 35551307
rs3810291	19	47569003	A	G	1.05	0.0487902	þ	Adult body size; Alanine aminotransferase levels; Amount of alcohol consumed in alcohol dependence (dominant genetic model); Appendicular lean mass; BMI (adjusted for smoking behaviour); BMI in non-smokers; BMI in smokers; Body fat percentage; Body mass index; Body mass index (joint analysis main effects and smoking interaction); Body mass index (MTAG); Body mass index in physically active indivi…	20935630; 24861553; 25673412; 25673413; 26426971; 26961502; 28443625; 28448500; 28552196; 30108127; 30297969; 30593698; 30595370; 30643251; 31046077; 31501611; 31761296; 32193382; 32376654; 32589924; 33230300; 33980691; 34594039; 35551307; 36376304; 36502284; 36551763; 36581621; 37277458; 37280435; 37872160; 38200128
rs429358	19	45411941	T	C	1.06	0.0582689	þ	1-nonadecanoyl-GPC (19:0) levels; 1-palmitoyl-2-stearoyl-gpc (16:0/18:0) levels; 1-stearoyl-2-linoleoyl-GPE (18:0/18:2) levels; 1-stearoyl-GPE (18:0) levels; 3-Hydroxybutyrate levels; 3-hydroxybutyrate levels (UKB data field 23474); Abdominal aortic aneurysm; Acceptance of an invitation to participate in a mental health questionnaire; Adhesion G-protein coupled receptor F1 levels (ADGRF1.11243.90…	20100581; 21123754; 23419831; 25027320; 25188341; 25961943; 26252872; 26691988; 27029810; 27863252; 28078323; 28240269; 28322283; 29030599; 29227965; 29263008; 29274321; 29403010; 29458411; 29507422; 29860282; 29875488; 29899525; 30098192; 30239722; 30275531; 30297969; 30361487; 30388399; 30595370; 30636644; 30642433; 30804565; 30954325; 30957308; 30979435; 31055733; 31065058; 31263887; 31413261;…
rs4804181	19	12509536	A	C	1.04	0.0392207	þ	Age-related cognitive decline (language) (slope of z-scores); Lung function (FEV1); Monocyte count; Testosterone levels; Testosterone levels in postmenopausal women; Testosterone levels in premenopausal women; Total testosterone levels; Type 2 diabetes; X-12844 levels; X-17340 levels; X-17357 levels	30954325; 32042192; 32499647; 32888494; 34594039; 35050183; 35192695; 35347128; 35551307; 36653534; 36914875
rs58542926	19	19379549	T	C	1.07	0.0676586	þ	1-myristoyl-2-arachidonoyl-GPC (14:0/20:4) levels; Alanine aminotransferase levels; Alcohol-related hepatocellular carcinoma; Apolipoprotein B levels; Apolipoprotein B levels (UKB data field 23439); Apolipoprotein B to apolipoprotein A1 ratio (UKB data field 23441); Apolipoprotein C-III levels; Aspartate aminotransferase levels; Aspartate aminotransferase to alanine aminotransferase ratio; Averag…	23696881; 24531328; 25961943; 29403010; 29507422; 29632382; 30670697; 31015401; 31217584; 31719535; 31900758; 32059762; 32154731; 32203549; 32226016; 32247823; 32298765; 32327693; 32541925; 32888493; 32888494; 33310085; 33339817; 33462484; 33547301; 33972514; 34021172; 34128465; 34503513; 34590679; 34594039; 34648354; 34841290; 34887591; 34902334; 34906840; 34957434; 35050183; 35124268; 35213538;…
rs12625671	20	42994812	C	T	1.08	0.076961	þ	Type 2 diabetes	32499647; 32541925; 35551307
rs1800961	20	43042364	T	C	1.16	0.14842	þ	Apolipoprotein A-I levels; Apolipoprotein A1 levels; Apolipoprotein A1 levels (UKB data field 23440); Apolipoprotein B levels; Average diameter for HDL particles; C-reactive protein; C-reactive protein levels; C-reactive protein levels (MTAG); C-reactive protein levels or HDL-cholesterol levels (pleiotropy); C-reactive protein levels or LDL-cholesterol levels (pleiotropy); C-reactive protein leve…	19060906; 20686565; 21300955; 22939635; 24097068; 25961943; 26561523; 27286809; 27863252; 28107422; 29507422; 29632382; 29878111; 30275531; 30297969; 30388399; 30504769; 30595370; 30642921; 30670697; 30698716; 30926973; 31015401; 31217584; 31578528; 31589552; 31900758; 32154731; 32203549; 32327693; 32888493; 32888494; 33067605; 33339817; 33356394; 33462484; 33972514; 34282934; 34594039; 34651315;…
rs2181063	20	22427370	C	G	1.03	0.0295588	þ	Type 2 diabetes	35551307
rs4911405	20	32674967	T	C	1.04	0.0392207	þ	Biological sex; Type 2 diabetes	33888908; 35551307
rs6063046	20	45596378	A	G	1.04	0.0392207	ý	Triglyceride levels (MTAG); Type 2 diabetes	35551307; 36376304
rs6091115	20	48832020	T	C	1.05	0.0487902	þ	Type 2 diabetes	35551307
rs736266	20	57387352	T	A	1.03	0.0295588	þ	Type 2 diabetes	35551307
rs28691713	22	50356302	C	T	1.05	0.0487902	þ	Type 2 diabetes	32499647; 35551307
rs36575	22	30205572	C	T	1.08	0.076961	ý	Type 2 diabetes	35551307
rs738408	22	44324730	T	C	1.03	0.0295588	þ	Alanine aminotransferase (ALT) levels after remission induction therapy in actute lymphoblastic leukemia (ALL); Alanine aminotransferase levels; Alanine transaminase levels in high alcohol intake; Aspartate aminotransferase levels; Aspartate aminotransferase platelet ratio index in high alcohol intake; Aspartate transaminase levels in high alcohol intake; Cholesterol to total lipids in chylomicro…	27863252; 28090653; 29403010; 30297969; 30595370; 31217584; 31815349; 32327693; 32561361; 32888493; 32888494; 33339817; 34321204; 34469753; 34503513; 34594039; 34648354; 34887591; 35047847; 35213538; 35551307; 35654975; 35810165; 35915156; 36376304; 36474045; 36764567; 36974753; 37127109; 37524825; 37709864; 38116116
rs75307421	22	32203334	A	G	1.1	0.0953102	þ	Type 2 diabetes	32541925; 35551307

## Sheet: Table S2
Table S2: Comparison of maternal and fetal background characteristics based on genetic distance.
Characteristics, n(%) or Mean (±SD)	Total (N = 1,837)	Distance from European ancestry reference panel					Distance from African ancestry refernce panel					Distance from Amerindigenous ancestry refernce panel					Distance from East Asian ancestry refernce panel
		Close (N=613)	Middle (N=612)	Far (N=612)	Group difference		Close (N=613)	Middle (N=612)	Far (N=612)	Group difference		Close (N=613)	Middle (N=612)	Far (N=612)	Group difference		Close (N=613)	Middle (N=612)	Far (N=612)	Group difference
					StatisticꙈ	P-value				StatisticꙈ	P-value				StatisticꙈ	P-value				StatisticꙈ	P-value
Self-reported race/Ethnicity					448.8	<0.001				424.6	<0.001				1414	<0.001				145	<0.001
Non-Hispanic White	562 (30.59 %)	330 (53.83 %)	164 (26.80 %)	68 (11.11 %)			99 (16.15 %)	201 (32.84 %)	262 (42.81 %)			16 (2.61 %)	314 (51.31 %)	232 (37.91 %)			189 (30.83 %)	193 (31.54 %)	180 (29.41 %)
Non-Hispanic Black	573 (31.19 %)	108 (17.62 %)	225 (36.76 %)	240 (39.22 %)			362 (59.05 %)	167 (27.29 %)	44 (7.19 %)			12 (1.96 %)	200 (32.68 %)	361 (58.99 %)			115 (18.76 %)	207 (33.82 %)	251 (41.01 %)
Hispanic White	505 (27.49 %)	170 (27.73 %)	189 (30.88 %)	146 (23.86 %)			136 (22.19 %)	177 (28.92 %)	192 (31.37 %)			388 (63.30 %)	98 (16.01 %)	19 (3.10 %)			182 (29.69 %)	183 (29.90 %)	140 (22.88 %)
Asian/Pacific Islander	197 (10.72 %)	5 (0.82 %)	34 (5.56 %)	158 (25.82 %)			16 (2.61 %)	67 (10.95 %)	114 (18.63 %)			197 (32.14 %)	0 (0.00 %)	0 (0.00 %)			127 (20.72 %)	29 (4.74 %)	41 (6.70 %)
Maternal age (years)	27.88 (± 5.50)	28.53 (± 5.41)	27.66 (± 5.54)	27.43 (± 5.50)	16.08	<0.001	26.68 (± 5.57)	28.02 (± 5.58)	28.93 (± 5.12)	56.33	<0.001	28.23 (± 5.50)	28.05 (± 5.39)	27.35 (± 5.58)	8.827	0.012	28.55 (± 5.30)	27.65 (± 5.56)	27.43 (± 5.59)	15.02	<0.001
Maternal birthplace, born in the United States	1304 (70.99 %)	502 (81.89 %)	461 (75.33 %)	341 (55.72 %)	110.3	<0.001	481 (78.47 %)	450 (73.53 %)	373 (60.95 %)	48.52	<0.001	212 (34.58 %)	534 (87.25 %)	558 (91.18 %)	594.2	<0.001	381 (62.15 %)	466 (76.14 %)	457 (74.67 %)	35.16	<0.001
Years lived in the United States	23.03 (± 9.47)	25.94 (± 8.30)	23.69 (± 8.81)	19.48 (± 10.05)	145.6	<0.001	23.31 (± 8.23)	23.36 (± 9.49)	22.44 (± 10.53)	1.687	0.43	16.94 (± 10.40)	26.14 (± 7.49)	26.03 (± 6.99)	313	<0.001	21.67 (± 10.56)	24.11 (± 8.67)	23.33 (± 8.90)	11.61	0.003
Marital status, Married or living with a partner	1351 (73.54 %)	483 (78.79 %)	426 (69.61 %)	442 (72.22 %)	14.02	<0.001	380 (61.99 %)	462 (75.49 %)	509 (83.17 %)	73.24	<0.001	496 (80.91 %)	440 (71.90 %)	415 (67.81 %)	28.92	<0.001	490 (79.93 %)	434 (70.92 %)	427 (69.77 %)	19.34	<0.001
Parity, ≥ one	980 (53.35 %)	318 (51.88 %)	344 (56.21 %)	318 (51.96 %)	3.02	0.221	336 (54.81 %)	314 (51.31 %)	330 (53.92 %)	1.633	0.442	367 (59.87 %)	307 (50.16 %)	306 (50.00 %)	15.73	<0.001	334 (54.49 %)	314 (51.31 %)	332 (54.25 %)	1.543	0.462
Maternal pre-pregnancy BMI (kg/m2)	25.38 (± 5.13)	25.39 (± 4.99)	25.81 (± 5.49)	24.94 (± 4.86)	7.289	0.026	26.18 (± 5.47)	25.32 (± 5.23)	24.63 (± 4.53)	25.9	<0.001	24.62 (± 4.59)	25.67 (± 5.34)	25.84 (± 5.35)	16.87	<0.001	25.09 (± 5.00)	25.60 (± 5.18)	25.44 (± 5.21)	3.542	0.17
Gestational weight gain	12.41 (± 6.27)	12.91 (± 6.14)	12.35 (± 6.41)	11.97 (± 6.23)	5.787	0.055	12.46 (± 6.93)	12.28 (± 6.16)	12.51 (± 5.68)	0.1761	0.916	11.48 (± 5.85)	12.95 (± 6.14)	12.78 (± 6.69)	19.56	<0.001	12.97 (± 6.17)	12.31 (± 6.00)	11.96 (± 6.60)	6.818	0.033
Systolic blood pressure (baseline)	109.94 (± 11.39)	110.60 (± 10.66)	109.54 (± 12.05)	109.69 (± 11.39)	4.254	0.119	111.09 (± 11.24)	109.80 (± 11.56)	108.93 (± 11.27)	9.962	0.007	107.61 (± 11.33)	111.10 (± 11.31)	111.06 (± 11.19)	28.45	<0.001	109.55 (± 11.67)	110.31 (± 11.40)	109.96 (± 11.09)	2.103	0.349
Diastolic blood pressure (baseline)	66.66 (± 8.95)	67.70 (± 8.26)	66.10 (± 9.71)	66.18 (± 8.73)	9.882	0.007	66.94 (± 9.05)	66.63 (± 7.89)	66.40 (± 9.83)	4.396	0.111	65.90 (± 9.65)	66.99 (± 8.44)	67.06 (± 8.70)	7.739	0.021	66.67 (± 9.52)	66.68 (± 8.77)	66.62 (± 8.56)	0.1445	0.93
Depression score	5.09 (± 4.03)	4.65 (± 4.05)	5.29 (± 4.08)	5.33 (± 3.94)	16.21	<0.001	5.26 (± 4.25)	5.00 (± 3.93)	5.02 (± 3.91)	0.4551	0.796	5.69 (± 4.07)	4.76 (± 3.87)	4.83 (± 4.09)	24.65	<0.001	5.14 (± 3.83)	4.94 (± 4.16)	5.20 (± 4.10)	3.033	0.219
Gestational age at delivery (weeks)	39.16 (± 1.97)	39.04 (± 2.11)	39.19 (± 2.06)	39.24 (± 1.71)	3.093	0.213	39.01 (± 2.38)	39.24 (± 1.66)	39.21 (± 1.80)	0.5961	0.742	39.30 (± 1.51)	39.14 (± 1.91)	39.03 (± 2.38)	1.096	0.578	39.33 (± 1.62)	39.04 (± 2.34)	39.09 (± 1.88)	5.799	0.055
Fetal weight (g)
Baseline	66.59 (± 14.71)	66.29 (± 14.96)	66.32 (± 14.90)	67.15 (± 14.30)	1.845	0.398	67.00 (± 14.82)	67.05 (± 14.87)	65.73 (± 14.44)	3.08	0.214	68.54 (± 13.03)	65.24 (± 15.31)	65.94 (± 15.55)	17.96	<0.001	66.41 (± 14.02)	66.15 (± 14.87)	67.20 (± 15.23)	1.507	0.471
First visit	342.39 (± 172.85)	346.59 (± 173.74)	338.63 (± 164.79)	341.77 (± 180.13)	0.6044	0.739	327.10 (± 161.70)	352.81 (± 182.31)	347.23 (± 173.21)	5.931	0.052	354.32 (± 183.12)	336.15 (± 165.69)	336.99 (± 169.23)	2.504	0.286	345.18 (± 167.02)	343.60 (± 185.59)	338.34 (± 165.31)	1.061	0.588
Second visit	1075.02 (± 326.85)	1092.93 (± 335.87)	1066.18 (± 314.79)	1064.92 (± 329.12)	2.581	0.275	1048.15 (± 316.66)	1083.06 (± 340.90)	1092.93 (± 320.90)	4.925	0.085	1075.69 (± 333.29)	1075.62 (± 322.26)	1073.75 (± 325.82)	0.08395	0.959	1095.77 (± 338.00)	1067.58 (± 324.34)	1061.65 (± 317.43)	2.723	0.256
Third visit	1916.35 (± 407.51)	1979.24 (± 428.54)	1877.70 (± 384.37)	1889.43 (± 400.64)	17.46	<0.001	1869.59 (± 394.82)	1925.37 (± 411.18)	1953.44 (± 412.42)	11.05	0.004	1911.13 (± 425.80)	1919.74 (± 397.60)	1918.04 (± 399.75)	0.3239	0.85	1929.77 (± 408.77)	1897.16 (± 396.25)	1922.11 (± 417.40)	1.535	0.464
Fourth visit	2749.93 (± 461.44)	2829.85 (± 491.19)	2712.42 (± 454.76)	2705.44 (± 425.17)	19.98	<0.001	2695.76 (± 453.06)	2752.75 (± 473.01)	2799.74 (± 452.98)	12.3	0.002	2723.59 (± 458.47)	2759.58 (± 464.08)	2766.21 (± 461.47)	1.807	0.405	2776.69 (± 472.71)	2743.17 (± 464.57)	2729.45 (± 445.99)	2.476	0.29
Fifth visit	3320.67 (± 469.94)	3393.74 (± 504.22)	3308.36 (± 449.46)	3258.96 (± 447.59)	10.59	0.005	3293.65 (± 468.02)	3307.11 (± 459.47)	3364.34 (± 481.77)	4.318	0.115	3260.19 (± 478.60)	3359.20 (± 471.49)	3344.84 (± 455.26)	5.6	0.061	3331.67 (± 488.10)	3322.34 (± 463.06)	3307.86 (± 459.27)	0.1103	0.946
Birth weight (g)	3313.92 (± 529.05)	3353.53 (± 536.75)	3298.52 (± 552.79)	3289.18 (± 493.63)	8.434	0.015	3241.60 (± 569.46)	3336.74 (± 504.27)	3362.65 (± 504.71)	11.59	0.003	3322.54 (± 472.94)	3332.19 (± 524.65)	3287.31 (± 582.26)	1.235	0.539	3367.32 (± 481.92)	3278.69 (± 584.12)	3295.13 (± 513.44)	5.428	0.066
Genetic risk score of type 2 diabetes (GRST2D )	16.19 (± 0.55)	16.12 (± 0.54)	16.16 (± 0.53)	16.28 (± 0.57)	14.7	<0.001	16.13 (± 0.51)	16.20 (± 0.54)	16.23 (± 0.59)	5.245	0.005	16.38 (± 0.54)	16.08 (± 0.51)	16.11 (± 0.54)	60.44	<0.001	16.28 (± 0.57)	16.17 (± 0.53)	16.12 (± 0.53)	14.82	<0.001
Genetic distance from reference populationⱡ
European	0.03 (± 0.01)	0.02 (± 0.00)	0.03 (± 0.00)	0.04 (± 0.00)	1632	<0.001	0.03 (± 0.01)	0.03 (± 0.01)	0.03 (± 0.01)	6.331	0.042	0.03 (± 0.01)	0.03 (± 0.00)	0.03 (± 0.01)	112.4	<0.001	0.03 (± 0.01)	0.03 (± 0.01)	0.03 (± 0.01)	6.755	0.034
African	0.03 (± 0.01)	0.03 (± 0.00)	0.03 (± 0.01)	0.03 (± 0.01)	10.2	<0.001	0.02 (± 0.00)	0.03 (± 0.00)	0.04 (± 0.00)	3731	<0.001	0.03 (± 0.00)	0.03 (± 0.01)	0.03 (± 0.01)	60.05	<0.001	0.03 (± 0.01)	0.03 (± 0.01)	0.03 (± 0.01)	14.13	<0.001
Amerindigenous	0.13 (± 0.02)	0.13 (± 0.02)	0.13 (± 0.02)	0.12 (± 0.03)	40.01	<0.001	0.13 (± 0.02)	0.13 (± 0.02)	0.12 (± 0.02)	114.5	<0.001	0.10 (± 0.02)	0.13 (± 0.00)	0.14 (± 0.00)	1632	<0.001	0.12 (± 0.02)	0.13 (± 0.02)	0.13 (± 0.02)	55.16	<0.001
East Asian	0.04 (± 0.01)	0.04 (± 0.01)	0.04 (± 0.01)	0.04 (± 0.01)	3.848	0.146	0.04 (± 0.01)	0.04 (± 0.01)	0.04 (± 0.01)	17.37	<0.001	0.04 (± 0.01)	0.04 (± 0.01)	0.04 (± 0.01)	92.11	<0.001	0.04 (± 0.00)	0.04 (± 0.00)	0.05 (± 0.00)	1632	<0.001
Genetic ancestry proportionⱡ
European	0.48 (± 0.37)	0.71 (± 0.32)	0.47 (± 0.35)	0.25 (± 0.30)	477.9	<0.001	0.35 (± 0.32)	0.51 (± 0.37)	0.57 (± 0.39)	78.7	<0.001	0.31 (± 0.27)	0.65 (± 0.36)	0.48 (± 0.40)	252.1	<0.001	0.48 (± 0.38)	0.51 (± 0.36)	0.45 (± 0.38)	14.13	<0.001
African	0.30 (± 0.36)	0.19 (± 0.29)	0.36 (± 0.37)	0.36 (± 0.39)	64.28	<0.001	0.54 (± 0.36)	0.27 (± 0.34)	0.10 (± 0.21)	396.3	<0.001	0.09 (± 0.14)	0.31 (± 0.36)	0.50 (± 0.40)	175.6	<0.001	0.20 (± 0.30)	0.33 (± 0.36)	0.37 (± 0.39)	87.58	<0.001
Amerindigenous	0.10 (± 0.20)	0.08 (± 0.16)	0.10 (± 0.19)	0.13 (± 0.25)	4.727	0.094	0.07 (± 0.16)	0.10 (± 0.19)	0.14 (± 0.24)	6.999	0.03	0.27 (± 0.28)	0.02 (± 0.03)	0.01 (± 0.01)	488.8	<0.001	0.11 (± 0.20)	0.10 (± 0.19)	0.10 (± 0.21)	18.91	<0.001
East Asian	0.12 (± 0.29)	0.02 (± 0.09)	0.07 (± 0.22)	0.26 (± 0.41)	78.32	<0.001	0.04 (± 0.15)	0.12 (± 0.29)	0.19 (± 0.37)	13.34	0.001	0.32 (± 0.44)	0.01 (± 0.02)	0.01 (± 0.01)	190	<0.001	0.21 (± 0.39)	0.06 (± 0.20)	0.08 (± 0.23)	46.39	<0.001
Fetal sex, male	857 (46.65 %)	292 (47.63 %)	281 (45.92 %)	284 (46.41 %)	0.6888	0.709	291 (47.47 %)	277 (45.26 %)	289 (47.22 %)	1.845	0.397	283 (46.17 %)	298 (48.69 %)	276 (45.10 %)	1.884	0.39	283 (46.17 %)	287 (46.90 %)	287 (46.90 %)	0.2864	0.867
ⱡ = The reference populations are 1000G and HGDP population samples.
Ꙉ= ANOVA or Kruskal–Wallis test was performed for continuous variables and chi-squared test was applied for categorical variables to compare group differences.

## Sheet: Table S3
Table S3: Comparison of maternal and fetal background characteristics based on genetic ancestry proportion.
Characteristics, n(%) or Mean (±SD)	Total (N = 1,837)	European ancestry levels					African ancestry levels					Amerindigenous ancestry levels					East Asian ancestry levels
		Low (N=613)	Medium (N=612)	High (N=612)	Group difference		Low (N=613)	Medium (N=612)	High (N=612)	Group difference		Low (N=613)	Medium (N=612)	High (N=612)	Group difference		Low (N=613)	Medium (N=612)	High (N=612)	Group difference
					StatisticꙈ	P-value				StatisticꙈ	P-value				StatisticꙈ	P-value				StatisticꙈ	P-value
Self-reported race/Ethnicity					2376	<0.001				2252	<0.001				1356	<0.001				457.9	<0.001
Non-Hispanic White	562 (30.59 %)	0 (0.00 %)	2 (0.33 %)	560 (91.50 %)			414 (67.54 %)	148 (24.18 %)	0 (0.00 %)			286 (46.66 %)	260 (42.48 %)	16 (2.61 %)			242 (39.48 %)	200 (32.68 %)	120 (19.61 %)
Non-Hispanic Black	573 (31.19 %)	369 (60.20 %)	200 (32.68 %)	4 (0.65 %)			0 (0.00 %)	17 (2.78 %)	556 (90.85 %)			224 (36.54 %)	294 (48.04 %)	55 (8.99 %)			204 (33.28 %)	226 (36.93 %)	143 (23.37 %)
Hispanic White	505 (27.49 %)	47 (7.67 %)	410 (66.99 %)	48 (7.84 %)			39 (6.36 %)	410 (66.99 %)	56 (9.15 %)			7 (1.14 %)	5 (0.82 %)	493 (80.56 %)			167 (27.24 %)	186 (30.39 %)	152 (24.84 %)
Asian/Pacific Islander	197 (10.72 %)	197 (32.14 %)	0 (0.00 %)	0 (0.00 %)			160 (26.10 %)	37 (6.05 %)	0 (0.00 %)			96 (15.66 %)	53 (8.66 %)	48 (7.84 %)			0 (0.00 %)	0 (0.00 %)	197 (32.19 %)
Maternal age (years)	27.88 (± 5.50)	26.71 (± 5.46)	26.75 (± 5.64)	30.16 (± 4.64)	172.5	<0.001	30.26 (± 4.62)	27.97 (± 5.54)	25.39 (± 5.20)	256.6	<0.001	28.59 (± 5.18)	27.81 (± 5.64)	27.23 (± 5.60)	21.59	<0.001	27.79 (± 5.57)	27.48 (± 5.54)	28.36 (± 5.36)	8.459	0.015
Maternal birthplace, born in the United States	1304 (70.99 %)	369 (60.20 %)	370 (60.46 %)	565 (92.32 %)	202.8	<0.001	409 (66.72 %)	355 (58.01 %)	540 (88.24 %)	143.9	<0.001	24.95 (± 8.78)	25.74 (± 7.94)	18.40 (± 9.84)	215.6	<0.001	487 (79.45 %)	484 (79.08 %)	333 (54.41 %)	122.4	<0.001
Years lived in the United States	23.03 (± 9.47)	19.19 (± 9.56)	20.97 (± 9.02)	28.97 (± 6.47)	440.9	<0.001	23.86 (± 11.17)	21.60 (± 9.90)	23.64 (± 6.59)	41.34	<0.001	24.95 (± 8.78)	25.74 (± 7.94)	18.40 (± 9.84)	215.6	<0.001	24.48 (± 8.49)	24.52 (± 8.38)	20.10 (± 10.67)	62.27	<0.001
Marital status, Married or living with a partner	1351 (73.54 %)	388 (63.30 %)	400 (65.36 %)	563 (91.99 %)	160.8	<0.001	568 (92.66 %)	486 (79.41 %)	297 (48.53 %)	321.5	<0.001	481 (78.47 %)	428 (69.93 %)	442 (72.22 %)	12.2	0.002	451 (73.57 %)	416 (67.97 %)	484 (79.08 %)	19.44	<0.001
Parity, ≥ one	980 (53.35 %)	322 (52.53 %)	370 (60.46 %)	288 (47.06 %)	22.32	<0.001	292 (47.63 %)	357 (58.33 %)	331 (54.08 %)	14.29	<0.001	314 (51.22 %)	307 (50.16 %)	359 (58.66 %)	10.54	0.005	320 (52.20 %)	335 (54.74 %)	325 (53.10 %)	0.8134	0.666
Maternal pre-pregnancy BMI (kg/m2)	25.38 (± 5.13)	25.21 (± 5.45)	25.89 (± 4.80)	25.04 (± 5.08)	23.99	<0.001	24.27 (± 4.74)	25.37 (± 4.81)	26.50 (± 5.56)	66.37	<0.001	25.02 (± 5.12)	25.50 (± 5.39)	25.61 (± 4.85)	9.262	0.01	25.65 (± 5.07)	25.90 (± 5.36)	24.59 (± 4.86)	26.27	<0.001
Gestational weight gain	12.41 (± 6.27)	11.88 (± 6.58)	11.88 (± 6.32)	13.42 (± 5.80)	25.16	<0.001	12.96 (± 5.50)	12.00 (± 6.21)	12.25 (± 7.01)	10.53	0.005	12.81 (± 6.10)	12.85 (± 6.44)	11.58 (± 6.21)	16.83	<0.001	12.48 (± 6.43)	12.53 (± 6.44)	12.23 (± 5.93)	1.12	0.571
Systolic blood pressure (baseline)	109.94 (± 11.39)	110.04 (± 11.93)	109.46 (± 11.24)	110.31 (± 10.99)	1.206	0.547	109.20 (± 11.40)	108.62 (± 11.02)	112.03 (± 11.46)	25.8	<0.001	110.30 (± 10.81)	110.86 (± 11.70)	108.67 (± 11.53)	8.835	0.012	110.87 (± 11.25)	110.44 (± 11.46)	108.47 (± 11.33)	12.26	0.002
Diastolic blood pressure (baseline)	66.66 (± 8.95)	66.49 (± 9.85)	66.44 (± 8.69)	67.03 (± 8.28)	0.3394	0.844	66.91 (± 9.37)	65.82 (± 8.67)	67.22 (± 8.73)	9.468	0.009	67.24 (± 9.57)	67.02 (± 8.60)	65.72 (± 8.60)	7.202	0.027	66.89 (± 7.95)	66.77 (± 8.89)	66.30 (± 9.94)	1.263	0.532
Depression score	5.09 (± 4.03)	5.89 (± 4.25)	5.22 (± 4.20)	4.16 (± 3.40)	52.56	<0.001	4.70 (± 3.62)	5.12 (± 4.00)	5.46 (± 4.41)	5.408	0.067	5.11 (± 4.23)	4.89 (± 3.73)	5.27 (± 4.11)	1.911	0.385	4.92 (± 4.09)	4.89 (± 3.92)	5.47 (± 4.06)	9.786	0.007
Gestational age at delivery (weeks)	39.16 (± 1.97)	39.07 (± 2.08)	39.22 (± 1.94)	39.18 (± 1.89)	2.813	0.245	39.18 (± 1.87)	39.27 (± 1.50)	39.02 (± 2.42)	0.1764	0.916	39.10 (± 2.09)	39.10 (± 2.04)	39.27 (± 1.76)	2.516	0.284	38.99 (± 2.38)	39.10 (± 1.98)	39.39 (± 1.37)	5.003	0.082
Fetal weight (g)
Baseline	66.59 (± 14.71)	66.86 (± 14.71)	68.79 (± 14.52)	64.18 (± 14.57)	30.28	<0.001	65.60 (± 14.45)	67.74 (± 13.63)	66.45 (± 15.99)	6.939	0.031	66.50 (± 14.55)	65.02 (± 15.81)	68.23 (± 13.56)	14.44	<0.001	66.26 (± 15.16)	66.78 (± 14.78)	66.74 (± 14.21)	0.5735	0.751
First visit	342.39 (± 172.85)	334.33 (± 166.66)	342.22 (± 181.26)	349.94 (± 170.28)	3.457	0.178	356.35 (± 177.25)	346.50 (± 175.95)	323.23 (± 163.19)	12.08	0.002	339.14 (± 165.45)	344.02 (± 172.34)	343.94 (± 180.65)	0.1487	0.928	351.74 (± 171.73)	333.92 (± 164.07)	341.51 (± 182.51)	4.241	0.12
Second visit	1075.02 (± 326.85)	1044.79 (± 311.20)	1055.58 (± 331.30)	1119.60 (± 331.93)	14.82	<0.001	1111.36 (± 337.99)	1080.64 (± 327.74)	1029.98 (± 308.46)	14.86	<0.001	1063.92 (± 324.11)	1091.88 (± 323.92)	1069.30 (± 332.50)	2.559	0.278	1097.20 (± 325.68)	1065.67 (± 322.21)	1061.47 (± 332.15)	3.679	0.159
Third visit	1916.35 (± 407.51)	1860.36 (± 386.64)	1867.05 (± 407.21)	2012.36 (± 409.05)	43.58	<0.001	1992.63 (± 415.73)	1918.03 (± 426.04)	1832.35 (± 360.62)	35.09	<0.001	1925.69 (± 396.95)	1931.84 (± 401.51)	1891.12 (± 423.45)	3.423	0.181	1952.60 (± 409.63)	1913.91 (± 403.09)	1881.44 (± 407.40)	8.803	0.012
Fourth visit	2749.93 (± 461.44)	2661.40 (± 425.14)	2687.92 (± 460.83)	2888.61 (± 461.93)	64.31	<0.001	2857.89 (± 453.28)	2737.64 (± 482.66)	2646.44 (± 422.12)	48.42	<0.001	2772.17 (± 451.86)	2769.26 (± 460.14)	2707.61 (± 470.32)	4.764	0.092	2774.39 (± 472.65)	2753.76 (± 463.16)	2721.41 (± 447.48)	2.735	0.255
Fifth visit	3320.67 (± 469.94)	3204.12 (± 418.11)	3240.89 (± 475.33)	3506.12 (± 452.78)	57.46	<0.001	3425.85 (± 471.82)	3307.36 (± 496.46)	3225.59 (± 415.73)	21.06	<0.001	3343.40 (± 473.74)	3372.95 (± 456.34)	3252.03 (± 472.25)	7.915	0.019	3367.90 (± 455.84)	3345.57 (± 498.84)	3255.32 (± 447.67)	8.04	0.018
Birth weight (g)	3313.92 (± 529.05)	3218.51 (± 526.97)	3297.18 (± 524.69)	3419.31 (± 517.15)	48.77	<0.001	3403.95 (± 505.33)	3329.95 (± 477.08)	3204.31 (± 581.13)	40.68	<0.001	3314.24 (± 539.02)	3312.24 (± 549.55)	3315.25 (± 498.44)	0.2434	0.885	3314.04 (± 565.49)	3308.28 (± 566.09)	3319.53 (± 444.86)	0.7709	0.68
Genetic risk score of type 2 diabetes (GRST2D )	16.19 (± 0.55)	16.26 (± 0.57)	16.20 (± 0.53)	16.11 (± 0.53)	12.65	<0.001	16.25 (± 0.56)	16.24 (± 0.55)	16.07 (± 0.51)	21.46	<0.001	16.16 (± 0.56)	16.12 (± 0.54)	16.28 (± 0.53)	15.03	<0.001	16.13 (± 0.53)	16.11 (± 0.53)	16.32 (± 0.56)	28.73	<0.001
Genetic distance from reference populationⱡ
European	0.03 (± 0.01)	0.03 (± 0.01)	0.03 (± 0.00)	0.03 (± 0.00)	507.2	<0.001	0.03 (± 0.01)	0.03 (± 0.01)	0.03 (± 0.00)	83.17	<0.001	0.03 (± 0.01)	0.03 (± 0.01)	0.03 (± 0.01)	3.881	0.144	0.03 (± 0.01)	0.03 (± 0.01)	0.03 (± 0.01)	87.65	<0.001
African	0.03 (± 0.01)	0.03 (± 0.01)	0.03 (± 0.00)	0.03 (± 0.00)	72.29	<0.001	0.03 (± 0.00)	0.03 (± 0.00)	0.03 (± 0.00)	326.5	<0.001	0.03 (± 0.01)	0.03 (± 0.01)	0.03 (± 0.00)	8.842	<0.001	0.03 (± 0.01)	0.03 (± 0.01)	0.03 (± 0.01)	9.115	<0.001
Amerindigenous	0.13 (± 0.02)	0.12 (± 0.03)	0.12 (± 0.02)	0.14 (± 0.01)	185.1	<0.001	0.12 (± 0.02)	0.11 (± 0.02)	0.14 (± 0.01)	496.9	<0.001	0.13 (± 0.02)	0.14 (± 0.01)	0.11 (± 0.02)	576.2	<0.001	0.13 (± 0.02)	0.13 (± 0.02)	0.12 (± 0.02)	140.9	<0.001
East Asian	0.04 (± 0.01)	0.04 (± 0.01)	0.04 (± 0.01)	0.04 (± 0.01)	2.314	0.314	0.04 (± 0.01)	0.04 (± 0.01)	0.04 (± 0.01)	99.66	<0.001	0.04 (± 0.01)	0.04 (± 0.01)	0.04 (± 0.01)	29.28	<0.001	0.04 (± 0.01)	0.04 (± 0.01)	0.04 (± 0.01)	26.56	<0.001
Genetic ancestry proportionⱡ
European	0.48 (± 0.37)	0.07 (± 0.06)	0.41 (± 0.16)	0.95 (± 0.06)	1632	<0.001	0.67 (± 0.44)	0.59 (± 0.27)	0.18 (± 0.12)	455.1	<0.001	0.53 (± 0.43)	0.49 (± 0.42)	0.42 (± 0.24)	12.58	0.002	0.56 (± 0.37)	0.53 (± 0.36)	0.34 (± 0.35)	194.9	<0.001
African	0.30 (± 0.36)	0.53 (± 0.42)	0.36 (± 0.27)	0.02 (± 0.03)	644.5	<0.001	0.01 (± 0.01)	0.11 (± 0.12)	0.79 (± 0.14)	1633	<0.001	0.31 (± 0.39)	0.39 (± 0.41)	0.20 (± 0.23)	4.091	0.129	0.32 (± 0.37)	0.36 (± 0.37)	0.22 (± 0.33)	45.46	<0.001
Amerindigenous	0.10 (± 0.20)	0.08 (± 0.23)	0.21 (± 0.23)	0.02 (± 0.03)	503.9	<0.001	0.06 (± 0.20)	0.23 (± 0.24)	0.02 (± 0.03)	281	<0.001	0.00 (± 0.00)	0.02 (± 0.00)	0.29 (± 0.27)	1634	<0.001	0.11 (± 0.22)	0.10 (± 0.19)	0.10 (± 0.20)	21.77	<0.001
East Asian	0.12 (± 0.29)	0.32 (± 0.44)	0.02 (± 0.03)	0.01 (± 0.01)	147.6	<0.001	0.26 (± 0.42)	0.07 (± 0.22)	0.02 (± 0.02)	22.77	<0.001	0.16 (± 0.34)	0.09 (± 0.27)	0.09 (± 0.25)	77.34	<0.001	0.00 (± 0.00)	0.01 (± 0.00)	0.33 (± 0.43)	1634	<0.001
Fetal sex, male	857 (46.65 %)	265 (43.23 %)	281 (45.92 %)	311 (50.82 %)	2.894	0.235	318 (51.88 %)	281 (45.92 %)	258 (42.16 %)	8.329	0.016	289 (47.15 %)	280 (45.75 %)	288 (47.06 %)	0.1635	0.922	290 (47.31 %)	300 (49.02 %)	267 (43.63 %)	2.99	0.224
ⱡ = The reference populations are 1000G and HGDP population samples.
Ꙉ= ANOVA or Kruskal–Wallis test was performed for continuous variables and chi-squared test was applied for categorical variables to compare group differences.

## Sheet: Table S4
Table S4: Association between maternal genetic risk score (GRS) of type 2 diabetes and weekly fetal weight based on genetic distance (GD).
Gestational Week	Reference Population	Genetic Distance (GD)	GRS Quartile	Sample size	Change in fetal weight in grams				Change in fetal weight in Z-Score			P-Value
					Estimate	95%CI Lower	95% CI Upper		Estimate	95%CI Lower	95%CI Upper
Week 10	European	Middle	Quartile 4	560	-3.40969	-6.61732	-0.202046		-0.255277	-0.495427	-0.0151268	0.0372559
Week 18	European	Middle	Quartile 4	560	5.72814	0.553628	10.9027		0.270784	0.0261714	0.515397	0.0300971
Week 19	European	Middle	Quartile 4	560	7.27682	1.46884	13.0848		0.305217	0.0616088	0.548826	0.0141589
Week 20	European	Middle	Quartile 4	560	8.92829	2.17456	15.682		0.320466	0.0780523	0.56288	0.00966293
Week 21	European	Middle	Quartile 4	560	10.6863	2.62203	18.7506		0.319846	0.0784786	0.561213	0.00949171
Week 22	European	Middle	Quartile 4	560	12.5546	2.79086	22.3183		0.309398	0.0687787	0.550018	0.0118246
Week 23	European	Middle	Quartile 4	560	14.5369	2.67701	26.3968		0.294367	0.0542085	0.534526	0.0163832
Week 24	European	Middle	Quartile 4	560	16.637	2.28197	30.9921		0.278048	0.0381377	0.517959	0.023197
Week 25	European	Middle	Quartile 4	560	18.8586	1.60712	36.1101		0.262142	0.0223395	0.501944	0.0322078
Week 26	European	Middle	Quartile 4	560	21.2055	0.651813	41.7592		0.247384	0.00760407	0.487164	0.0431874
Week 17	African	Close	Quartile 4	553	5.1848	0.35249	10.0171		0.264184	0.0179606	0.510408	0.0355208
Week 17	African	Middle	Quartile 3	560	-5.07865	-10.0709	-0.0863819		-0.248425	-0.492624	-0.00422542	0.0461787
Week 18	African	Close	Quartile 4	553	6.00549	0.733456	11.2775		0.279874	0.0341813	0.525568	0.0256503
Week 19	African	Close	Quartile 4	553	6.77296	0.850167	12.6958		0.279016	0.0350231	0.523008	0.0250855
Week 20	African	Close	Quartile 4	553	7.48313	0.623088	14.3432		0.263647	0.0219527	0.505341	0.0325762
Week 10	Amerindigenous	Close	Quartile 3	521	-3.65955	-7.03344	-0.285663		-0.26738	-0.513889	-0.0208716	0.0335692
Week 10	Amerindigenous	Middle	Quartile 2	557	3.70956	0.56873	6.85039		0.274459	0.0420785	0.506839	0.020708
Week 10	Amerindigenous	Far	Quartile 2	570	-5.33356	-8.30475	-2.36237		-0.406385	-0.632772	-0.179998	0.00045654
Week 11	Amerindigenous	Middle	Quartile 2	557	3.45109	0.159032	6.74314		0.244087	0.0112479	0.476927	0.0399477
Week 11	Amerindigenous	Far	Quartile 2	570	-4.78724	-7.83687	-1.73762		-0.355542	-0.582034	-0.129051	0.00214745
Week 12	Amerindigenous	Far	Quartile 2	570	-4.04851	-7.36019	-0.736831		-0.279671	-0.508441	-0.0509002	0.0166648
Week 19	Amerindigenous	Close	Quartile 3	521	6.82944	0.0388166	13.6201		0.257027	0.00146087	0.512592	0.0487096
Week 19	Amerindigenous	Far	Quartile 2	570	7.64705	1.54272	13.7514		0.296195	0.0597544	0.532636	0.0141707
Week 20	Amerindigenous	Close	Quartile 3	521	8.61274	0.726281	16.4992		0.277603	0.0234092	0.531796	0.03238
Week 20	Amerindigenous	Far	Quartile 2	570	10.4123	3.46105	17.3636		0.350583	0.116534	0.584633	0.00339387
Week 21	Amerindigenous	Close	Quartile 3	521	10.54	1.24633	19.8337		0.286292	0.0338533	0.53873	0.0263095
Week 21	Amerindigenous	Middle	Quartile 2	557	-8.75264	-16.669	-0.836288		-0.262935	-0.500747	-0.0251226	0.0302981
Week 21	Amerindigenous	Far	Quartile 2	570	13.4918	5.40025	21.5834		0.386187	0.154576	0.617798	0.00112147
Week 22	Amerindigenous	Close	Quartile 3	521	12.6168	1.57474	23.6589		0.286449	0.0357525	0.537146	0.0252082
Week 22	Amerindigenous	Middle	Quartile 2	557	-11.1633	-20.7549	-1.57163		-0.274104	-0.509619	-0.0385901	0.0226257
Week 22	Amerindigenous	Far	Quartile 2	570	16.8991	7.33312	26.465		0.405553	0.175984	0.635121	0.000560646
Week 23	Amerindigenous	Close	Quartile 3	521	14.8488	1.69808	27.9994		0.281357	0.0321754	0.530539	0.0269734
Week 23	Amerindigenous	Middle	Quartile 2	557	-13.8319	-25.4979	-2.16584		-0.277446	-0.511448	-0.0434434	0.0202228
Week 23	Amerindigenous	Far	Quartile 2	570	20.6476	9.24955	32.0456		0.41316	0.185084	0.641235	0.00040512
Week 24	Amerindigenous	Close	Quartile 3	521	17.2414	1.60899	32.8737		0.273477	0.0255213	0.521434	0.0307093
Week 24	Amerindigenous	Middle	Quartile 2	557	-16.7688	-30.9095	-2.62798		-0.276415	-0.50951	-0.0433193	0.0202029
Week 24	Amerindigenous	Far	Quartile 2	570	24.751	11.1501	38.3518		0.413258	0.186168	0.640347	0.000381225
Week 25	Amerindigenous	Close	Quartile 3	521	19.8002	1.30272	38.2977		0.2644	0.0173957	0.511405	0.0359561
Week 25	Amerindigenous	Middle	Quartile 2	557	-19.9843	-37.0018	-2.96692		-0.273151	-0.505749	-0.0405526	0.0214398
Week 25	Amerindigenous	Far	Quartile 2	570	29.2227	13.0401	45.4053		0.409002	0.182509	0.635495	0.000422324
Week 26	Amerindigenous	Close	Quartile 3	521	22.5308	0.775161	44.2865		0.255057	0.00877508	0.501339	0.0424052
Week 26	Amerindigenous	Middle	Quartile 2	557	-23.489	-43.7887	-3.18929		-0.26887	-0.501234	-0.0365066	0.0234178
Week 26	Amerindigenous	Far	Quartile 2	570	34.0763	14.9262	53.2264		0.402456	0.176285	0.628627	0.000511256
Week 27	Amerindigenous	Close	Quartile 3	521	25.4388	0.021964	50.8557		0.245951	0.000212355	0.49169	0.0498031
Week 27	Amerindigenous	Middle	Quartile 2	557	-27.2931	-51.2869	-3.29928		-0.264233	-0.496524	-0.0319413	0.0258591
Week 27	Amerindigenous	Far	Quartile 2	570	39.3253	16.8148	61.8359		0.394873	0.168841	0.620905	0.000644713
Week 28	Amerindigenous	Middle	Quartile 2	557	-31.4071	-59.5151	-3.29905		-0.259585	-0.491904	-0.0272673	0.028593
Week 28	Amerindigenous	Far	Quartile 2	570	44.9833	18.7113	71.2554		0.38698	0.160968	0.612991	0.000823254
Week 29	Amerindigenous	Middle	Quartile 2	557	-35.8412	-68.4932	-3.18922		-0.255103	-0.487507	-0.0226995	0.0315056
Week 29	Amerindigenous	Far	Quartile 2	570	51.0638	20.62	81.5077		0.379181	0.153117	0.605246	0.00104793
Week 30	Amerindigenous	Middle	Quartile 2	557	-40.606	-78.2427	-2.96925		-0.250867	-0.483389	-0.0183442	0.0345168
Week 30	Amerindigenous	Far	Quartile 2	570	57.5804	22.5444	92.6164		0.371691	0.145528	0.597854	0.00131903
Week 31	Amerindigenous	Middle	Quartile 2	557	-45.7117	-88.7857	-2.63777		-0.246907	-0.479567	-0.0142477	0.0375688
Week 31	Amerindigenous	Far	Quartile 2	570	64.5465	24.4872	104.606		0.364612	0.138324	0.590899	0.00163573
Week 32	Amerindigenous	Middle	Quartile 2	557	-51.1688	-100.145	-2.19283		-0.243228	-0.476032	-0.0104235	0.0406198
Week 32	Amerindigenous	Far	Quartile 2	570	71.9757	26.4506	117.501		0.357982	0.131556	0.584408	0.0019961
Week 33	Amerindigenous	Middle	Quartile 2	557	-56.9877	-112.343	-1.63198		-0.239819	-0.472771	-0.00686783	0.0436396
Week 33	Amerindigenous	Far	Quartile 2	570	79.8815	28.4362	131.327		0.351806	0.125236	0.578377	0.00239729
Week 34	Amerindigenous	Middle	Quartile 2	557	-63.1786	-125.405	-0.952499		-0.236665	-0.469762	-0.00356803	0.0466066
Week 34	Amerindigenous	Far	Quartile 2	570	88.2775	30.4454	146.11		0.346069	0.119353	0.572785	0.00283581
Week 35	Amerindigenous	Middle	Quartile 2	557	-69.752	-139.353	-0.151377		-0.233746	-0.466984	-0.000507277	0.0495055
Week 35	Amerindigenous	Far	Quartile 2	570	97.1772	32.4793	161.875		0.340745	0.113886	0.567604	0.00330774
Week 36	Amerindigenous	Far	Quartile 2	570	106.594	34.5386	178.65		0.335805	0.108807	0.562803	0.00380898
Week 37	Amerindigenous	Far	Quartile 2	570	116.542	36.624	196.46		0.33122	0.104088	0.558351	0.00433539
Week 38	Amerindigenous	Far	Quartile 2	570	127.034	38.7362	215.332		0.326958	0.0996987	0.554218	0.00488298
Week 39	Amerindigenous	Far	Quartile 2	570	138.084	40.8754	235.292		0.322994	0.0956124	0.550376	0.00544793
Week 40	Amerindigenous	Far	Quartile 2	570	149.705	43.0422	256.368		0.319301	0.0918032	0.546798	0.00602669

## Sheet: Table S5
Table S5: Association between maternal genetic risk score (GRS) of type 2 diabetes and weekly fetal weight based on genetic ancestry proportion (GAP).
Gestational Week	Ancestry	Genetic Ancestry Proportion (GAP)	GRS Quartile	Sample size	Change in Fetal Weight in Grams				Change in Fetal Weight in Z-Score			P-Value
					Estimate	95%CI Lower	95% CI Upper		Estimate	95%CI Lower	95% CI Upper
Week 10	European	Medium	Quartile 2	552	-3.54345	-6.80029	-0.28661		-0.262132	-0.503061	-0.0212024	0.0330272
Week 19	European	Medium	Quartile 2	552	7.13815	0.569489	13.7068		0.266771	0.0212833	0.51226	0.0332371
Week 20	European	Medium	Quartile 2	552	8.83422	1.24141	16.427		0.283963	0.0399034	0.528023	0.0226677
Week 21	European	Medium	Quartile 2	552	10.6478	1.72254	19.573		0.289673	0.0468616	0.532485	0.0194662
Week 22	European	Medium	Quartile 2	552	12.5831	1.98495	23.1813		0.287181	0.045302	0.52906	0.0200524
Week 23	European	Medium	Quartile 2	552	14.6445	2.01322	27.2757		0.27972	0.0384539	0.520986	0.0231489
Week 24	European	Medium	Quartile 2	552	16.8361	1.79901	31.8732		0.269732	0.0288221	0.510643	0.0282737
Week 25	European	Medium	Quartile 2	552	19.1624	1.33705	36.9877		0.258797	0.0180576	0.499537	0.0351697
Week 26	European	Medium	Quartile 2	552	21.6274	0.622784	42.632		0.247828	0.00713648	0.48852	0.0436057
Week 10	Amerindigenous	High	Quartile 4	551	-3.48108	-6.80391	-0.158241		-0.249935	-0.488508	-0.0113614	0.0400777
Week 11	Amerindigenous	High	Quartile 4	551	-3.6506	-6.9973	-0.303889		-0.259484	-0.497368	-0.0216004	0.0325805
Week 12	Amerindigenous	High	Quartile 4	551	-3.65229	-7.18404	-0.120542		-0.247052	-0.48595	-0.00815379	0.0427023
Week 27	Amerindigenous	High	Quartile 4	551	25.3541	0.21509	50.4931		0.239984	0.00203589	0.477933	0.0480786
Week 28	Amerindigenous	High	Quartile 4	551	29.8161	0.585991	59.0463		0.242567	0.0047673	0.480367	0.0455961
Week 29	Amerindigenous	High	Quartile 4	551	34.6683	0.921728	68.4149		0.244211	0.00649284	0.481929	0.0440831
Week 30	Amerindigenous	High	Quartile 4	551	39.9237	1.22388	78.6236		0.245198	0.00751668	0.48288	0.0432055
Week 31	Amerindigenous	High	Quartile 4	551	45.5954	1.49348	89.6974		0.245725	0.00804873	0.483402	0.0427556
Week 32	Amerindigenous	High	Quartile 4	551	51.6965	1.73109	101.662		0.245928	0.00823507	0.483621	0.0425995
Week 33	Amerindigenous	High	Quartile 4	551	58.24	1.93696	114.543		0.245902	0.00817828	0.483626	0.0426481
Week 34	Amerindigenous	High	Quartile 4	551	65.2391	2.11106	128.367		0.245715	0.00795105	0.483479	0.0428404
Week 35	Amerindigenous	High	Quartile 4	551	72.7068	2.25314	143.16		0.245416	0.00760531	0.483227	0.0431338
Week 36	Amerindigenous	High	Quartile 4	551	80.6561	2.36282	158.949		0.245039	0.00717842	0.4829	0.0434982
Week 37	Amerindigenous	High	Quartile 4	551	89.1002	2.43955	175.761		0.244611	0.0066974	0.482524	0.0439115
Week 38	Amerindigenous	High	Quartile 4	551	98.0522	2.48272	193.622		0.244148	0.00618192	0.482114	0.0443579
Week 39	Amerindigenous	High	Quartile 4	551	107.525	2.4916	212.558		0.243665	0.00564629	0.481685	0.0448256
Week 40	Amerindigenous	High	Quartile 4	551	117.532	2.46543	232.598		0.243172	0.00510096	0.481244	0.0453057
Week 18	East Asian	High	Quartile 4	526	5.92888	0.319193	11.5386		0.281353	0.0151472	0.547558	0.0383554
Week 19	East Asian	High	Quartile 4	526	7.26967	0.772315	13.767		0.295695	0.0314141	0.559976	0.0283858
Week 20	East Asian	High	Quartile 4	526	8.67167	0.992296	16.3511		0.295936	0.0338638	0.558007	0.0269603
Week 21	East Asian	High	Quartile 4	526	10.1366	0.949204	19.3241		0.28695	0.0268703	0.547031	0.0306501
Week 22	East Asian	High	Quartile 4	526	11.6663	0.626031	22.7065		0.273175	0.014659	0.531691	0.0383911
Week 23	East Asian	High	Quartile 4	526	13.2623	0.0128461	26.5118		0.257636	0.000249549	0.515022	0.0497791
